# Supplementary material for: Diethyl phthalate (DEP) perturbs nitrogen metabolism in Saccharomyces cerevisiae
Source: Sci Rep. 2022 Jun 17;12:10237. doi: 10.1038/s41598-022-14284-w (PMC9205984; doi:10.1038/s41598-022-14284-w)
Supplement: Supplementary file 2 — Supplementary Information 2. [file 41598_2022_14284_MOESM2_ESM.xlsx]

## Sheet: DEP
	ORF	GENES	logFC	logCPM	LR	PValue	FDR
348	YLR320W	MMS22	-4.07878	-1.3712	6.26353	0.0123248	0.222941
3700	YMR224C	MRE11	-3.86183	0.168056	6.86524	0.00878884	0.191565
2897	YFL044C	OTU1	-3.83116	-1.46861	9.05939	0.00261349	0.10491
1181	YOR114W	YOR114W	-3.54029	-0.83174	11.2204	0.000809044	0.0564806
3617	YBR274W	CHK1	-3.51638	-1.26648	12.8685	0.000334156	0.0335731
4650	YLR240W	VPS34	-3.49628	-1.75293	4.29043	0.0383274	0.363046
3726	YCR009C	RVS161	-3.44913	0.432301	3.13696	0.0765362	0.476324
4569	YBR288C	APM3	-3.18572	-1.46996	6.24565	0.0124499	0.222941
4404	YNL192W	CHS1	-3.18081	-1.78752	5.33154	0.0209428	0.273404
3590	YGL038C	OCH1	-3.18081	-1.78752	5.33147	0.0209438	0.273404
3214	YKL204W	EAP1	-2.94335	-1.69994	4.96694	0.0258364	0.300665
501	YDR034C	LYS14	-2.94073	-1.25218	7.902	0.00493802	0.153536
1193	YOR331C	YOR331C	-2.91468	-0.473044	9.56122	0.00198731	0.0908018
1803	YOR111W	YOR111W	-2.64803	-0.781563	11.2927	0.000778111	0.05512
3054	YIR023W	DAL81	-2.61452	4.21569	19.3633	1.08e-05	0.00347031
4270	YHR060W	VMA22	-2.61384	-0.218668	2.59297	0.107339	0.535963
3241	YIL166C	YIL166C	-2.57753	-1.5126	3.51055	0.0609791	0.433909
4382	YGR072W	UPF3	-2.56372	-1.52956	3.26316	0.0708523	0.46498
3758	YDL135C	RDI1	-2.54873	-1.51077	3.94957	0.0468833	0.393444
1897	YHL047C	ARN2	-2.5445	-1.78814	3.11133	0.0777492	0.480059
1483	YBR117C	TKL2	-2.52309	-1.82486	3.70632	0.0542068	0.41226
1407	YOR258W	HNT3	-2.52141	-1.63662	1.08637	0.297278	0.735484
3978	YIL049W	DFG10	-2.51384	-1.66704	0.775611	0.378487	0.802324
877	YMR198W	CIK1	-2.50107	-1.29771	4.82614	0.0280314	0.311637
1337	YER155C	BEM2	-2.34501	1.01582	1.49072	0.222105	0.681154
3908	YNL225C	CNM67	-2.22964	1.20097	3.20265	0.0735192	0.469361
196	YKL181W	PRS1	-2.22489	-1.72119	1.89239	0.168933	0.624289
3704	YPR164W	MMS1	-2.20332	2.66647	9.40426	0.00216482	0.0974571
4674	YHR010W	RPL27A	-2.18499	0.486735	1.58372	0.208226	0.667052
3120	YCL040W	GLK1	-2.16884	-0.366846	7.40781	0.00649415	0.171881
3546	YNL238W	KEX2	-2.14582	-1.66784	0.994613	0.318618	0.758948
4344	YIL008W	URM1	-2.12238	-1.84239	2.63336	0.10464	0.533715
631	YKL054C	DEF1	-2.10956	-0.511792	1.96413	0.161072	0.61651
2659	YLR251W	SYM1	-2.10118	-0.129973	6.16594	0.0130233	0.22977
1293	YCR063W	BUD31	-2.09366	-1.8429	2.59543	0.107173	0.535963
4718	YNL029C	KTR5	-2.09305	-1.78873	2.61391	0.10593	0.535963
189	YNL212W	VID27	-2.09151	-1.40124	2.65901	0.102965	0.533348
4526	YAL047C	SPC72	-2.08718	-1.70437	2.68841	0.101081	0.53249
2240	YOR356W	CIR2	-2.0863	-1.78809	2.62382	0.105271	0.535963
4143	YNR047W	FPK1	-2.08577	-1.84303	2.58544	0.10785	0.535963
1559	YPR069C	SPE3	-2.08575	-1.80675	2.58465	0.107904	0.535963
1958	YFL026W	STE2	-2.06948	-1.78943	2.5979	0.107006	0.535963
1730	YGR062C	COX18	-2.03936	-1.09437	1.89452	0.168693	0.624289
1000	YDL116W	NUP84	-2.03109	-0.549548	0.731422	0.392423	0.805418
3017	YJR070C	LIA1	-2.02436	-1.39837	2.8674	0.0903906	0.512441
48	YGL107C	RMD9	-1.99416	-1.33327	3.6013	0.0577343	0.422654
413	YDR463W	STP1	-1.98861	3.80196	19.9489	7.95e-06	0.00294727
3424	YLL025W	PAU17	-1.88795	-1.39697	1.89964	0.168119	0.622944
3015	YOR332W	VMA4	-1.87388	0.40114	2.65135	0.103462	0.533348
3264	YNR021W	YNR021W	-1.86073	-0.161411	5.87688	0.015341	0.241249
4332	YGL224C	SDT1	-1.84495	-0.9435	3.77146	0.052134	0.407537
4126	YEL046C	GLY1	-1.80851	-1.32986	1.11329	0.291368	0.728722
670	YMR256C	COX7	-1.78983	-0.103774	2.82752	0.0926615	0.515672
4489	YDR392W	SPT3	-1.77338	-1.702	2.30149	0.12925	0.572966
3101	YDR401W	YDR401W	-1.73177	-1.20326	2.8947	0.0888713	0.511461
1797	YGL026C	TRP5	-1.64424	6.52228	20.9932	4.61e-06	0.00201838
950	YER090W	TRP2	-1.64179	7.56237	12.3406	0.000443212	0.0408225
4373	YKL212W	SAC1	-1.60175	1.34989	2.92033	0.0874702	0.508658
2653	YMR185W	RTP1	-1.59885	-1.00111	2.54971	0.110314	0.540253
4640	YDR484W	VPS52	-1.58649	2.89128	6.01756	0.0141642	0.235628
4217	YMR151W	YIM2	-1.57012	-1.44224	1.63834	0.200554	0.655919
2961	YBR098W	MMS4	-1.54174	-1.3469	2.45278	0.117317	0.554679
2045	YDR007W	TRP1	-1.53052	3.71679	12.2387	0.000468082	0.0409954
3337	YHL033C	RPL8A	-1.49245	-1.60469	1.57	0.210206	0.669296
4317	YNL018C	YNL018C	-1.4716	-1.54639	1.17736	0.277893	0.716854
4004	YBR069C	TAT1	-1.4559	5.64854	25.9972	3.42e-07	0.000329393
2048	YHL011C	PRS3	-1.45578	0.532308	2.60818	0.106314	0.535963
3438	YPL265W	DIP5	-1.45433	-1.7541	1.23966	0.265536	0.706491
4209	YEL009C	GCN4	-1.44799	4.93029	11.7972	0.000593192	0.0460872
113	YBR146W	MRPS9	-1.4405	-0.942184	2.42617	0.119324	0.556648
2104	YGL041C	YGL041C	-1.43063	1.23685	5.98662	0.0144148	0.235745
4488	YML010C-B		-1.42547	-1.66932	1.31733	0.251071	0.693468
2628	YMR217W	GUA1	-1.42103	-1.78992	1.3273	0.249287	0.692707
2051	YGR061C	ADE6	-1.41099	-1.84336	1.34799	0.245631	0.692707
3751	YNL042W	BOP3	-1.41098	-1.82372	1.3479	0.245645	0.692707
3437	YPL202C	AFT2	-1.41096	-1.86168	1.34806	0.245617	0.692707
4454	YBL065W	YBL065W	-1.41096	-1.86168	1.34806	0.245617	0.692707
3449	YNL171C	YNL171C	-1.39172	-1.862	1.33488	0.247938	0.692707
3493	YBR057C	MUM2	-1.39172	-1.862	1.33488	0.247938	0.692707
4255	YOR092W	ECM3	-1.39172	-1.862	1.33488	0.247938	0.692707
2040	YPL188W	POS5	-1.39168	-1.84313	1.33477	0.247958	0.692707
1272	YCL034W	LSB5	-1.39166	-1.82576	1.33467	0.247976	0.692707
4578	YNL213C	RRG9	-1.39165	-1.80778	1.33456	0.247995	0.692707
2106	YOL015W	IRC10	-1.3879	-1.78989	1.35965	0.243598	0.692707
805	YJR090C	GRR1	-1.38654	-1.55833	1.17028	0.279344	0.718804
3102	YDL175C	AIR2	-1.38652	-1.73632	1.16933	0.279539	0.71892
845	YDR433W	YDR433W	-1.38073	-1.86219	1.32727	0.249291	0.692707
2199	YPL041C	MRX11	-1.38067	-1.84399	1.32715	0.249313	0.692707
1941	YOL143C	RIB4	-1.38067	-1.84395	1.32715	0.249313	0.692707
3074	YDR102C	YDR102C	-1.3806	-1.82516	1.32702	0.249336	0.692707
1375	YNL203C	YNL203C	-1.38057	-1.80752	1.3269	0.249357	0.692707
3416	YER054C	GIP2	-1.37547	-1.79003	1.30273	0.253716	0.695192
4726	YOL009C	MDM12	-1.37423	1.27215	1.55757	0.212022	0.671399
1948	YKL177W	YKL177W	-1.36872	-1.71551	0.56366	0.452789	0.849387
4364	YDR283C	GCN2	-1.36472	-0.936049	2.51361	0.112867	0.544048
2893	YDL214C	PRR2	-1.35941	-0.778035	1.30447	0.253398	0.695115
3152	YBR238C	YBR238C	-1.35448	-1.7546	1.18788	0.275757	0.716289
2800	YDR354W	TRP4	-1.34237	2.30456	6.56493	0.0104008	0.206448
3894	YLR358C	YLR358C	-1.34028	2.27484	1.286	0.256787	0.69805
1964	YPR197C	YPR197C	-1.32192	-1.36164	1.37783	0.240471	0.692707
3994	YMR266W	RSN1	-1.313	0.529842	5.00921	0.0252128	0.299139
3653	YFR049W	YMR31	-1.30842	-0.202648	3.27706	0.0702546	0.46295
4349	YBR156C	SLI15	-1.25546	-0.918388	0.895247	0.344059	0.777361
4745	YMR004W	MVP1	-1.25188	-0.86323	1.77998	0.182152	0.633031
2474	YDL125C	HNT1	-1.24882	-1.44236	1.55914	0.211791	0.671399
1335	YDL128W	VCX1	-1.22585	-0.477972	1.55575	0.212288	0.671399
3613	YDR379W	RGA2	-1.22577	-0.919853	2.43916	0.11834	0.556648
1940	YDR377W	ATP17	-1.21982	0.86518	5.56293	0.0183447	0.261467
1222	YCL042W	YCL042W	-1.21805	0.753793	2.84713	0.0915374	0.513854
3634	YDR314C	RAD34	-1.19471	-1.19401	1.69956	0.192345	0.648219
4689	YPL129W	TAF14	-1.19053	-1.20867	0.258395	0.611225	0.936869
2338	YGL138C	YGL138C	-1.1899	1.8873	5.28353	0.0215281	0.275085
1705	YER087W	AIM10	-1.18673	3.03103	5.37129	0.0204709	0.271407
671	YLR200W	YKE2	-1.18426	2.11895	4.77935	0.0288031	0.313136
846	YCL036W	GFD2	-1.17923	2.03919	3.96385	0.0464873	0.393444
3893	YIL136W	OM45	-1.16406	-1.71971	0.891232	0.345144	0.778715
6	YBL099W	ATP1	-1.15745	-1.49865	0.851312	0.356182	0.787433
3556	YCL046W	YCL046W	-1.15718	4.0885	5.58905	0.0180731	0.261467
974	YBR131W	CCZ1	-1.14621	-1.399	0.880774	0.34799	0.781983
3395	YNL250W	RAD50	-1.12844	2.39058	3.5892	0.0581562	0.423255
4803	YPR122W	AXL1	-1.10005	-0.644842	2.27014	0.131888	0.573818
1241	YLR220W	CCC1	-1.09274	-0.946771	1.71402	0.190465	0.646647
1504	YPL070W	MUK1	-1.09136	-1.18367	0.851246	0.3562	0.787433
2123	YDR092W	UBC13	-1.09059	0.157831	2.68735	0.101148	0.53249
4191	YDR540C	IRC4	-1.08408	-0.298788	2.88802	0.0892406	0.511499
4714	YBR164C	ARL1	-1.06722	-1.11672	1.40693	0.235566	0.692707
2270	YIL034C	CAP2	-1.03828	1.14949	0.714729	0.397878	0.811484
1227	YBR268W	MRPL37	-1.0283	2.12135	3.91179	0.0479484	0.396347
2838	YCR044C	PER1	-1.02661	3.25173	5.03997	0.0247689	0.296953
1706	YNL031C	HHT2	-1.02486	-0.743896	1.0359	0.308777	0.750487
1608	YOR144C	ELG1	-1.02341	-0.95644	0.985016	0.320964	0.760119
2957	YDL123W	SNA4	-1.02206	1.55417	3.2089	0.0732386	0.469361
3535	YLR441C	RPS1A	-1.01922	-0.485365	1.22242	0.268887	0.708896
4482	YDR008C	YDR008C	-1.00486	2.49622	1.91472	0.16644	0.620769
4136	YLR370C	ARC18	-1.00168	3.72426	9.18853	0.00243536	0.103953
3108	YGL154C	LYS5	-0.994292	0.386181	3.0837	0.0790803	0.482356
733	YOR293W	RPS10A	-0.973335	1.56132	1.91473	0.166439	0.620769
171	YGL234W	ADE5,7	-0.971809	-0.462697	2.12568	0.144848	0.590983
3001	YJR044C	VPS55	-0.971241	2.49082	3.10393	0.0781034	0.480291
3797	YDR369C	XRS2	-0.969361	0.619796	1.43102	0.231598	0.691672
3456	YBR114W	RAD16	-0.968263	3.66463	5.30822	0.021225	0.274841
2059	YDR529C	QCR7	-0.967238	-1.20969	0.880163	0.348157	0.781983
3963	YML024W	RPS17A	-0.965843	3.38149	3.71112	0.0540512	0.41226
4066	YGL148W	ARO2	-0.961073	2.38265	2.41826	0.119928	0.557042
2711	YPR087W	VPS69	-0.959537	3.95259	2.55037	0.110268	0.540253
3886	YKL139W	CTK1	-0.954694	0.576453	0.504301	0.477617	0.867526
972	YPL064C	CWC27	-0.952764	0.515373	3.58833	0.0581866	0.423255
1991	YJL131C	AIM23	-0.947902	3.70469	6.04834	0.0139194	0.233623
1623	YDR179C	CSN9	-0.944575	1.68173	4.32045	0.037657	0.359909
4080	YPL118W	MRP51	-0.94436	3.03728	3.62696	0.0568506	0.420172
4470	YGR171C	MSM1	-0.932016	4.53842	3.68374	0.0549456	0.415499
4109	YCR073W-A	SOL2	-0.928348	3.09625	3.8419	0.0499869	0.401643
3909	YPR148C	YPR148C	-0.921252	-1.0635	0.666366	0.414322	0.825046
4042	YGL139W	FLC3	-0.920366	-0.795324	1.33742	0.247489	0.692707
1700	YJL140W	RPB4	-0.913087	-1.20898	0.221163	0.638156	0.946592
500	YLR425W	TUS1	-0.910022	3.44649	6.6316	0.0100185	0.204488
2446	YIL096C	BMT5	-0.909799	0.0795809	1.99408	0.157915	0.610986
3	YLR079W	SIC1	-0.90853	4.58244	4.87902	0.027185	0.307395
1684	YCL060C		-0.905665	-1.13502	1.16101	0.281256	0.721321
3842	YFR057W	YFR057W	-0.89782	4.86735	7.84735	0.00508951	0.153536
2044	YCR084C	TUP1	-0.887571	2.58255	3.16327	0.075312	0.475441
3083	YBR158W	AMN1	-0.870055	-1.22225	0.968521	0.325049	0.761389
765	YKL211C	TRP3	-0.863516	8.30354	4.14071	0.0418636	0.373896
3598	YHR038W	RRF1	-0.860649	1.46164	0.967119	0.3254	0.761389
1796	YFR048W	RMD8	-0.854237	0.978353	1.69246	0.193277	0.648219
4000	YER169W	RPH1	-0.845849	0.89945	3.3529	0.0670867	0.451967
44	YMR286W	MRPL33	-0.844362	3.02531	1.90034	0.16804	0.622944
2526	YCL025C	AGP1	-0.832244	2.78077	2.4213	0.119696	0.556648
3876	YDL019C	OSH2	-0.83125	3.1637	4.60115	0.0319505	0.328858
111	YOR104W	PIN2	-0.8288	-1.61974	0.43585	0.509132	0.892539
2331	YLR192C	HCR1	-0.818917	1.77353	2.29019	0.130194	0.572966
3694	YPR059C	YPR059C	-0.809465	5.4439	4.02936	0.0447149	0.387992
2621	YLR110C	CCW12	-0.806449	5.36616	8.13035	0.00435303	0.140728
2141	YNL123W	NMA111	-0.804027	5.55967	6.75329	0.00935752	0.197698
4281	YOR267C	HRK1	-0.801795	-0.507627	1.40958	0.235127	0.692707
4340	YCL030C	HIS4	-0.798503	1.12797	1.85074	0.173697	0.627682
1267	YOR129C	AFI1	-0.79499	-1.70085	0.443092	0.505634	0.890027
2467	YAL024C	LTE1	-0.791298	6.52859	9.23003	0.00238077	0.103953
1075	YOR161C	PNS1	-0.785573	3.05927	2.21972	0.136258	0.578361
3862	YJL183W	MNN11	-0.782105	4.71268	1.95109	0.162469	0.619623
997	YML008C	ERG6	-0.781764	6.08192	10.1843	0.0014164	0.079335
1053	YPL119C	DBP1	-0.781459	-0.514938	1.54732	0.213532	0.671399
1402	YLR257W	YLR257W	-0.780322	0.633117	1.86797	0.171708	0.626441
4392	YBR046C	ZTA1	-0.779922	-0.215953	1.69398	0.193077	0.648219
1252	YDR114C	YDR114C	-0.779699	2.88578	1.73885	0.187285	0.643475
496	YMR250W	GAD1	-0.76502	-1.4288	0.550822	0.457982	0.853093
1077	YDL183C	YDL183C	-0.75799	1.54528	3.75268	0.052723	0.409624
3688	YOR033C	EXO1	-0.757606	4.49668	4.47357	0.0344231	0.337711
1225	YNL117W	MLS1	-0.754698	0.525283	2.82947	0.0925488	0.515672
2937	YCL045C	EMC1	-0.753568	-0.676898	1.09683	0.294963	0.73101
3742	YDL229W	SSB1	-0.753391	-0.314329	1.32324	0.250012	0.693468
4047	YHR168W	MTG2	-0.75051	2.93836	1.40035	0.236665	0.692707
948	YDR176W	NGG1	-0.750016	3.00182	2.4642	0.116467	0.552788
1843	YDL185W	VMA1	-0.74637	0.463791	0.449891	0.502387	0.888113
334	YKR032W	YKR032W	-0.745506	1.43279	2.86508	0.0905212	0.512441
3684	YJR052W	RAD7	-0.741198	2.92255	3.59478	0.0579614	0.423255
807	YDR504C	SPG3	-0.735295	-0.900011	0.745527	0.387896	0.803308
941	YKL020C	SPT23	-0.726924	5.01207	5.11803	0.0236785	0.290227
899	YDR486C	VPS60	-0.726881	-1.75432	0.324759	0.568762	0.917336
1170	YIL071C	PCI8	-0.720262	5.97455	5.67923	0.0171669	0.255771
82	YDL223C	HBT1	-0.7191	4.66476	2.67554	0.1019	0.533348
1010	YKL101W	HSL1	-0.717524	2.9187	3.92814	0.0474844	0.396347
2920	YIL015W	BAR1	-0.715147	1.18969	1.03908	0.308035	0.749397
929	YKL048C	ELM1	-0.707785	4.88308	0.802025	0.370489	0.798708
2682	YDR375C	BCS1	-0.705122	4.36872	6.70791	0.0095986	0.199686
2097	YLR418C	CDC73	-0.704792	4.15861	3.14487	0.0761662	0.475441
1583	YIL077C	YIL077C	-0.703909	-1.63567	0.269375	0.603751	0.933926
2581	YPR173C	VPS4	-0.702269	4.5559	3.20161	0.073566	0.469361
4485	YMR226C	YMR226C	-0.701056	5.87411	8.57274	0.00341233	0.121844
478	YBR132C	AGP2	-0.692715	-1.65075	0.301485	0.582953	0.925302
11	YDR237W	MRPL7	-0.688432	-1.78941	0.30111	0.583187	0.925302
4787	YER170W	ADK2	-0.685204	1.16765	2.22352	0.135923	0.578361
722	YEL007W	MIT1	-0.684819	-0.907465	0.426431	0.513745	0.895337
2898	YPL061W	ALD6	-0.682085	-1.54449	0.30762	0.579144	0.924061
4172	YGL258W	VEL1	-0.680419	6.26706	6.08275	0.0136508	0.233623
249	YBR112C	CYC8	-0.679123	1.08189	0.710497	0.399279	0.811484
1508	YLR333C	RPS25B	-0.677837	-1.82557	0.285776	0.59294	0.930708
2099	YNL296W	YNL296W	-0.673144	6.4647	9.59716	0.00194878	0.0908018
718	YNL276C	YNL276C	-0.671512	-0.475625	1.39331	0.237847	0.692707
757	YDR035W	ARO3	-0.671414	7.73695	14.5835	0.000134086	0.0179415
2887	YHL045W	YHL045W	-0.66791	-1.62128	0.28471	0.593631	0.930744
2404	YMR026C	PEX12	-0.666895	5.47849	2.73728	0.0980313	0.527616
3023	YJL176C	SWI3	-0.666184	-0.267181	0.286296	0.592604	0.930708
4272	YOR096W	RPS7A	-0.663226	-1.44121	0.274404	0.600393	0.932475
1330	YHR014W	SPO13	-0.661457	5.11549	7.01477	0.00808401	0.181966
3707	YPL102C	YPL102C	-0.657159	4.6407	2.19586	0.138382	0.579469
1363	YDR079W	PET100	-0.649063	2.72889	1.75417	0.185353	0.639577
1649	YMR193W	MRPL24	-0.648354	1.7449	0.856347	0.354763	0.78606
3047	YER091C-A	YER091C-A	-0.64484	-1.22365	0.371081	0.542416	0.906913
540	YIL053W	GPP1	-0.639598	-0.96395	0.730455	0.392736	0.805524
3426	YGR289C	MAL11	-0.638785	-0.537631	0.748306	0.387013	0.803092
2421	YOL153C		-0.638783	1.9223	2.31878	0.12782	0.572966
3607	YAL027W	SAW1	-0.638348	-0.518201	0.687607	0.40698	0.817523
1698	YDL142C	CRD1	-0.635058	-1.7373	0.237694	0.625877	0.937564
1127	YDR345C	HXT3	-0.63179	2.33881	1.7311	0.188271	0.644336
2794	YDR477W	SNF1	-0.631625	3.97794	2.08397	0.148853	0.598018
489	YIR025W	MND2	-0.629122	-0.858503	0.574369	0.448528	0.847629
58	YJL128C	PBS2	-0.629057	6.04966	3.86073	0.0494289	0.401643
1864	YML122C	YML122C	-0.62442	3.86377	5.91235	0.0150351	0.239023
4033	YDR465C	RMT2	-0.622312	5.20741	3.804	0.0511303	0.404424
2679	YLR187W	SKG3	-0.621547	7.17683	6.27643	0.0122354	0.222941
4059	YKL006W	RPL14A	-0.618832	2.379	0.616685	0.432282	0.838623
1360	YLR107W	REX3	-0.616344	0.818152	1.07516	0.299782	0.739017
3601	YNL107W	YAF9	-0.614356	-1.32052	0.382289	0.53638	0.904786
3505	YKR064W	OAF3	-0.608875	2.3618	1.27541	0.258755	0.698065
4609	YKL077W	YKL077W	-0.607489	7.31249	7.34159	0.00673772	0.173386
1464	YML048W-A		-0.606914	3.70604	2.75843	0.0967431	0.525379
3628	YMR272C	SCS7	-0.605471	4.10132	2.86404	0.0905796	0.512441
3940	YNR005C	YNR005C	-0.601614	4.30727	2.21544	0.136636	0.578361
3728	YLR338W	OPI9	-0.596626	4.26349	3.40054	0.065175	0.445111
4350	YPR100W	MRPL51	-0.587413	3.44838	1.06653	0.301732	0.74193
1226	YLR234W	TOP3	-0.585408	2.99657	1.34976	0.245321	0.692707
2978	YDR186C	YDR186C	-0.584825	5.97212	5.505	0.0189621	0.262113
3667	YGL126W	SCS3	-0.583691	-0.854783	0.651038	0.419742	0.830006
4797	YER002W	NOP16	-0.583611	4.29342	2.97155	0.0847405	0.499626
4612	YCR082W	AHC2	-0.581021	6.31203	3.47888	0.0621568	0.435822
3937	YDR363W	ESC2	-0.579262	3.49804	1.48399	0.223152	0.681303
2862	YKL159C	RCN1	-0.578764	-1.03667	0.539674	0.462568	0.857326
1783	YLR092W	SUL2	-0.576314	4.41155	2.50253	0.113663	0.546424
1622	YOR237W	HES1	-0.575671	-0.967625	0.513239	0.47374	0.864384
2310	YGR068C	ART5	-0.573297	5.62701	3.90529	0.0481344	0.396347
791	YCR004C	YCP4	-0.572673	7.43665	16.2257	5.62e-05	0.0100311
732	YOR376W	YOR376W	-0.571869	6.92735	9.19813	0.00242263	0.103953
2966	YDR458C	HEH2	-0.567336	2.88137	1.29261	0.255568	0.697642
1548	YOR101W	RAS1	-0.563059	1.03854	1.57318	0.209746	0.669296
4518	YMR310C	YMR310C	-0.561089	6.62013	7.13987	0.00753888	0.178891
2480	YLR139C	SLS1	-0.561024	1.95107	0.405073	0.524481	0.902295
3765	YBL022C	PIM1	-0.555266	5.3792	2.29579	0.129726	0.572966
4355	YDR204W	COQ4	-0.555257	6.12451	4.19299	0.0405914	0.371125
2150	YCR001W	YCR001W	-0.551422	4.91597	2.98433	0.0840738	0.498135
3611	YDR490C	PKH1	-0.55111	0.494089	1.20825	0.271679	0.712011
1461	YCL016C	DCC1	-0.550768	1.28152	0.369309	0.543381	0.907025
1670	YGL023C	PIB2	-0.549769	5.30449	2.36257	0.124277	0.568321
621	YIL153W	RRD1	-0.546942	1.30308	0.845463	0.357839	0.788712
2742	YIL134W	FLX1	-0.545697	4.68069	3.06567	0.079962	0.483891
4550	YJL062W	LAS21	-0.545	4.21612	3.03356	0.0815587	0.488642
1287	YOR150W	MRPL23	-0.544788	3.83656	2.64615	0.103801	0.533348
1136	YLR032W	RAD5	-0.542826	6.06526	3.23952	0.0718817	0.467311
775	YLR120C	YPS1	-0.537852	6.56728	5.47751	0.0192626	0.26352
4548	YLL033W	IRC19	-0.537282	1.81677	0.433506	0.510273	0.89329
738	YHR029C	YHI9	-0.534897	0.0852334	0.976335	0.323105	0.761389
1210	YNL253W	TEX1	-0.533769	3.65796	1.68628	0.194092	0.648364
446	YOR350C	MNE1	-0.531786	6.06573	5.27574	0.0216246	0.275273
1041	YBR108W	AIM3	-0.530032	0.00566757	0.801726	0.370578	0.798708
1048	YCL056C	PEX34	-0.528941	6.40597	4.49588	0.0339766	0.335379
3560	YCL038C	ATG22	-0.524047	8.96651	7.3648	0.00665131	0.173386
633	YPL113C	YPL113C	-0.524027	1.42783	1.17872	0.277618	0.716854
1431	YLR297W	YLR297W	-0.523194	5.58346	3.04844	0.0808149	0.485393
1653	YBR293W	VBA2	-0.519148	7.59541	3.31045	0.0688408	0.458653
4167	YEL003W	GIM4	-0.518154	4.51334	1.29973	0.254263	0.696296
2477	YDL096C	OPI6	-0.518135	0.987316	1.10678	0.292783	0.730022
3289	YNR020C	ATP23	-0.51326	6.45667	4.58329	0.0322852	0.331594
3769	YLR281C	YLR281C	-0.51194	4.55897	2.07942	0.149297	0.598679
3752	YGR106C	VOA1	-0.511824	4.59612	1.858	0.172856	0.626441
973	YAR003W	SWD1	-0.510569	7.01254	3.44733	0.0633541	0.440372
1529	YGR149W	YGR149W	-0.509352	4.9639	2.35692	0.124728	0.568955
3782	YKL166C	TPK3	-0.509114	1.27399	0.943049	0.331495	0.768067
2468	YDR026C	NSI1	-0.502566	0.517753	0.927798	0.335436	0.770159
3693	YKL086W	SRX1	-0.501391	-1.02907	0.325993	0.568028	0.916954
2796	YPL040C	ISM1	-0.500084	2.13336	0.455219	0.499867	0.885394
145	YOR017W	PET127	-0.499809	1.38092	1.41594	0.234072	0.692707
4074	YOR121C	YOR121C	-0.499119	4.81434	1.88402	0.169878	0.624289
1686	YEL005C	VAB2	-0.498967	7.68422	7.50175	0.00616392	0.166451
3223	YGL218W	YGL218W	-0.498501	2.99788	1.05231	0.304976	0.746479
4695	YOR191W	ULS1	-0.498255	0.384737	0.719769	0.39622	0.809754
4376	YER086W	ILV1	-0.497553	7.33461	3.53238	0.0601812	0.431217
3705	YMR304W	UBP15	-0.497389	1.51316	1.20207	0.272907	0.713291
1694	YMR044W	IOC4	-0.495619	6.07009	2.32795	0.127069	0.572699
4253	YGR101W	PCP1	-0.495227	2.14413	0.541932	0.461633	0.856582
3025	YHL003C	LAG1	-0.492398	9.75338	9.80491	0.00174047	0.0882508
4590	YLR057W	MNL2	-0.492126	6.92236	7.48547	0.0062199	0.166451
2735	YHR048W	YHK8	-0.491708	6.12695	3.07692	0.0794109	0.482983
3450	YHR104W	GRE3	-0.49079	8.21011	14.0509	0.000177933	0.0231649
1358	YLR231C	BNA5	-0.490684	5.51364	2.51255	0.112943	0.544048
3191	YDR148C	KGD2	-0.490133	7.72535	10.871	0.000976827	0.0628107
2774	YBR036C	CSG2	-0.486843	4.53376	1.3202	0.250556	0.693468
965	YJL149W	DAS1	-0.485312	4.68346	2.46404	0.116479	0.552788
466	YJR003C	MRX12	-0.484868	8.55425	17.2526	3.27e-05	0.0075064
4717	YGR070W	ROM1	-0.484585	4.44992	1.69405	0.193068	0.648219
4069	YDR068W	DOS2	-0.482647	0.916414	1.28082	0.257746	0.69805
3105	YER052C	HOM3	-0.48174	2.96216	1.02304	0.311799	0.753606
1861	YDL134C-A		-0.481434	6.56611	3.74809	0.052868	0.409996
1550	YDR534C	FIT1	-0.475388	7.8953	4.18637	0.0407502	0.371125
3088	YGL227W	VID30	-0.473986	6.62833	4.63049	0.0314086	0.323972
4451	YDR347W	MRP1	-0.473967	3.51505	0.944799	0.331047	0.767767
4002	YDL230W	PTP1	-0.471589	0.71702	1.1516	0.283214	0.72252
4252	YPL008W	CHL1	-0.471129	-1.32259	0.168651	0.681313	0.966113
1087	YGL084C	GUP1	-0.470555	4.77248	1.98397	0.158973	0.613599
1406	YNL134C	YNL134C	-0.469971	8.19849	5.55358	0.018443	0.261467
4563	YMR126C	DLT1	-0.469664	8.1075	7.74699	0.00538022	0.158997
2433	YER101C	AST2	-0.469608	-0.814603	0.33039	0.56543	0.914826
781	YHL044W	YHL044W	-0.469065	-1.42968	0.161632	0.687658	0.968836
2863	YBR224W	YBR224W	-0.468832	6.32266	4.8393	0.0278181	0.3102
1469	YMR068W	AVO2	-0.467827	4.48149	1.35847	0.243802	0.692707
1932	YCR101C	YCR101C	-0.467243	7.98847	5.28991	0.0214494	0.275085
2017	YHR078W	YHR078W	-0.466559	8.27283	9.9158	0.00163866	0.0857979
1848	YGR137W	YGR137W	-0.464577	7.15946	3.61253	0.0573459	0.4217
1955	YDR245W	MNN10	-0.460767	1.19796	0.22791	0.633078	0.94267
3269	YOR248W	YOR248W	-0.459461	-1.25511	0.209634	0.647054	0.949293
1455	YGL124C	MON1	-0.459228	5.8749	2.63851	0.104301	0.533353
4667	YLR111W	YLR111W	-0.458974	5.77205	2.60283	0.106673	0.535963
1198	YNL058C	YNL058C	-0.45843	7.48236	3.05822	0.0803296	0.484897
2293	YOL007C	CSI2	-0.458306	-0.0646868	0.511344	0.474558	0.864943
3032	YJL079C	PRY1	-0.457063	8.45934	14.8479	0.000116538	0.0165106
480	YEL015W	EDC3	-0.457029	6.53852	5.41325	0.0199845	0.268325
696	YOR002W	ALG6	-0.452573	8.06054	19.1829	1.19e-05	0.00350046
3225	YNL323W	LEM3	-0.451739	4.66489	1.70687	0.191391	0.646647
1206	YER066C-A	YER066C-A	-0.451638	3.94195	1.26598	0.260521	0.699516
4725	YCR005C	CIT2	-0.451468	8.08832	6.25758	0.0123663	0.222941
451	YPL198W	RPL7B	-0.450574	7.81527	16.3759	5.19e-05	0.0100083
827	YPR126C	YPR126C	-0.449995	0.0996584	0.713332	0.39834	0.811484
2328	YIL141W	YIL141W	-0.44954	8.00932	11.6227	0.000651514	0.0490366
1965	YOR251C	TUM1	-0.447442	6.453	4.28727	0.0383989	0.363046
2929	YDR207C	UME6	-0.446069	1.92617	0.382318	0.536365	0.904786
635	YBR251W	MRPS5	-0.445457	2.53502	1.04727	0.306137	0.746887
2360	YGL002W	ERP6	-0.444496	5.22364	2.27941	0.131101	0.573536
3011	YPR146C	YPR146C	-0.444168	3.58359	0.882761	0.347446	0.78163
3609	YPR047W	MSF1	-0.443926	3.88096	0.991001	0.319498	0.75926
1609	YGL054C	ERV14	-0.443493	5.75416	1.87344	0.171082	0.626441
2776	YGR041W	BUD9	-0.443215	3.58633	1.4314	0.231536	0.691672
4352	YGL020C	GET1	-0.440702	6.59213	3.79846	0.0512999	0.404438
3990	YFR038W	IRC5	-0.440239	4.0446	2.01868	0.155375	0.610055
3869	YJR051W	OSM1	-0.439998	6.20157	1.83709	0.175292	0.629667
2674	YBR280C	SAF1	-0.437016	-0.561827	0.318032	0.572793	0.919102
511	YOR190W	SPR1	-0.436187	6.51984	4.4256	0.0354038	0.343709
977	YDR467C	YDR467C	-0.435307	-1.70418	0.110086	0.740046	0.981873
687	YDR202C	RAV2	-0.434759	6.6662	6.29837	0.0120849	0.222941
4256	YMR181C	YMR181C	-0.433882	8.2548	11.0872	0.000869259	0.0598175
1525	YCR073C	SSK22	-0.433678	0.329338	0.586334	0.44384	0.845008
4658	YDR217C	RAD9	-0.433122	7.0359	6.56422	0.0104049	0.206448
768	YDR298C	ATP5	-0.42722	2.43773	0.458781	0.498194	0.884386
576	YEL045C	YEL045C	-0.426978	0.621256	0.298109	0.58507	0.926123
1471	YLR214W	FRE1	-0.425767	6.74019	8.04441	0.00456442	0.146579
1716	YIL113W	SDP1	-0.423654	6.38456	2.53869	0.111087	0.540253
4661	YLL057C	JLP1	-0.423367	8.70402	10.0406	0.00153124	0.082876
1701	YCR023C	YCR023C	-0.422936	7.14195	6.25878	0.0123579	0.222941
2014	YOR016C	ERP4	-0.421523	-0.264577	0.53848	0.463063	0.857588
60	YPL161C	BEM4	-0.421229	4.73583	0.946326	0.330656	0.7676
4067	YLR189C	ATG26	-0.419636	8.01249	5.12534	0.023579	0.289745
3224	YNL299W	TRF5	-0.418563	5.75453	3.14439	0.0761885	0.475441
4651	YDR215C	YDR215C	-0.416474	4.77905	1.73949	0.187203	0.643475
77	YKL170W	MRPL38	-0.415553	1.59756	0.236093	0.627043	0.937971
1591	YKL098W	MTC2	-0.415255	6.25843	4.49637	0.0339669	0.335379
4176	YDL001W	RMD1	-0.413767	6.3547	3.39896	0.0652374	0.445111
4427	YBR283C	SSH1	-0.411216	3.52649	0.468715	0.493579	0.880582
4156	YDL099W	BUG1	-0.410113	6.89276	8.6325	0.00330218	0.121579
512	YIL047C	SYG1	-0.408951	2.39043	0.344115	0.557464	0.911249
2647	YCR089W	FIG2	-0.408754	7.15688	3.90614	0.0481101	0.396347
3692	YNR025C	YNR025C	-0.408126	8.14426	7.8852	0.00498409	0.153536
3272	YNL003C	PET8	-0.405255	4.69285	0.87858	0.348591	0.782097
3642	YCR015C	CTO1	-0.403848	6.92595	3.65935	0.0557555	0.41769
2944	YLR395C	COX8	-0.403452	6.97517	7.8437	0.0050998	0.153536
223	YMR103C	YMR103C	-0.403386	7.3838	8.67324	0.00322916	0.12058
4508	YPR073C	LTP1	-0.403024	8.61358	7.58202	0.00589534	0.164594
1008	YNL204C	SPS18	-0.397544	5.75854	2.53723	0.11119	0.540253
2362	YCL063W	VAC17	-0.394828	5.58429	2.38621	0.12241	0.56426
4431	YOL041C	NOP12	-0.394517	5.81252	2.25907	0.132833	0.575158
1039	YEL006W	YEA6	-0.394332	7.89971	8.25055	0.00407395	0.136195
1340	YDR337W	MRPS28	-0.394199	5.58606	1.5458	0.213756	0.671518
3129	YDR183W	PLP1	-0.393906	6.97389	4.15409	0.041534	0.371876
680	YBR299W	MAL32	-0.393307	-0.00637296	0.210312	0.646523	0.949293
2901	YLR059C	REX2	-0.391348	7.36821	4.10913	0.0426524	0.376356
1981	YDL025C	RTK1	-0.391327	6.21037	1.96364	0.161125	0.61651
460	YLR087C	CSF1	-0.39125	6.3201	1.35728	0.24401	0.692707
819	YOR298W	MUM3	-0.390544	1.2983	0.849896	0.356582	0.787665
3594	YNL280C	ERG24	-0.390478	6.133	2.90931	0.0880695	0.509591
2640	YNL193W	YNL193W	-0.390335	7.93993	7.72079	0.00545884	0.160337
1662	YGR161C	RTS3	-0.38913	7.31645	6.16817	0.0130069	0.22977
306	YGR001C	EFM5	-0.388087	7.16688	5.67548	0.0172036	0.255771
4018	YER111C	SWI4	-0.387718	4.05418	0.533143	0.465288	0.858852
347	YDR165W	TRM82	-0.387713	0.77878	0.285727	0.592972	0.930708
850	YPL052W	OAZ1	-0.387032	7.35169	4.96439	0.0258744	0.300665
4363	YLR401C	DUS3	-0.386874	7.85768	4.77577	0.0288629	0.313136
985	YBR044C	TCM62	-0.386702	4.13767	0.837894	0.36	0.790752
1007	YFR035C	YFR035C	-0.386582	7.19581	7.60972	0.00580546	0.163538
4262	YGR129W	SYF2	-0.384471	8.98943	6.8433	0.00889743	0.192991
1082	YLR081W	GAL2	-0.383307	7.85737	7.49483	0.00618764	0.166451
1449	YKL130C	SHE2	-0.382685	7.45826	3.09949	0.0783166	0.480575
1914	YBL106C	SRO77	-0.382669	6.80962	3.96597	0.0464289	0.393444
4629	YJR033C	RAV1	-0.382498	6.54015	2.86484	0.0905346	0.512441
3236	YDR185C	UPS3	-0.382029	7.70639	10.9879	0.000917105	0.0622211
956	YCL057W	PRD1	-0.380876	7.47158	3.85147	0.0497025	0.401643
1501	YNR039C	ZRG17	-0.379802	6.31135	2.2554	0.133149	0.575158
1699	YHR182W	YHR182W	-0.379788	1.17333	0.57521	0.448196	0.847629
333	YKL053W	YKL053W	-0.379524	4.86058	0.682752	0.408641	0.818576
2508	YPL192C	PRM3	-0.379384	7.12326	5.82812	0.015772	0.244927
1302	YPL123C	RNY1	-0.379275	6.63484	1.90837	0.167145	0.620769
2054	YGR209C	TRX2	-0.37893	7.89998	3.30619	0.0690193	0.459156
2815	YDL241W	YDL241W	-0.378697	8.28167	5.82352	0.0158132	0.244927
4786	YGR269W	YGR269W	-0.378161	-0.194435	0.420472	0.516702	0.897316
3423	YCL011C	GBP2	-0.376131	6.98247	3.97214	0.046259	0.393444
692	YKR035C	OPI8	-0.375686	4.17248	1.26204	0.261264	0.700866
851	YLR312W-A	MRPL15	-0.37542	3.31328	0.402128	0.525992	0.902592
1458	YNL230C	ELA1	-0.375229	5.33945	1.5601	0.211651	0.671399
1315	YKR031C	SPO14	-0.374594	6.94359	5.64766	0.0174787	0.258267
3847	YNR027W	BUD17	-0.373976	5.86464	1.13392	0.286941	0.726323
4277	YOR173W	DCS2	-0.372995	6.68542	4.49745	0.0339454	0.335379
2903	YJL080C	SCP160	-0.372964	7.10781	2.98212	0.0841891	0.498205
864	YGL232W	TAN1	-0.370022	-0.401997	0.358491	0.549345	0.909771
596	YDR005C	MAF1	-0.369361	-0.663102	0.159158	0.689933	0.968923
3280	YEL020C	YEL020C	-0.368818	6.82697	2.81326	0.0934884	0.517602
1880	YMR313C	TGL3	-0.36806	8.39704	5.91775	0.0149891	0.239023
2269	YDR055W	PST1	-0.366635	7.89752	13.6607	0.000218989	0.0263717
473	YDR317W	HIM1	-0.366035	6.4443	1.66428	0.197027	0.651393
2337	YER187W	YER187W	-0.365266	7.36685	5.51675	0.0188352	0.261467
2825	YDR070C	FMP16	-0.364383	7.10568	2.64124	0.104122	0.533348
443	YNL324W	YNL324W	-0.364254	6.30703	3.3041	0.069107	0.459156
4663	YJL120W	YJL120W	-0.363197	5.1907	2.65199	0.103421	0.533348
3430	YDR155C	CPR1	-0.36271	6.76649	2.70174	0.100239	0.530604
328	YGR087C	PDC6	-0.362231	7.12312	4.57706	0.0324027	0.331786
622	YPL254W	HFI1	-0.360866	4.87426	1.85177	0.173578	0.627682
2244	YHL028W	WSC4	-0.359558	7.35905	8.17813	0.00423984	0.138934
1021	YOR008C	SLG1	-0.359091	4.39186	0.767195	0.381086	0.803092
4031	YNL014W	HEF3	-0.359035	6.64367	4.66441	0.030794	0.323727
3406	YOR076C	SKI7	-0.358714	5.91379	2.00192	0.1571	0.610132
3948	YGR184C	UBR1	-0.358225	7.68272	4.95251	0.0260528	0.300689
2810	YHL035C	VMR1	-0.357687	-0.768608	0.269424	0.603718	0.933926
4315	YOR186W	YOR186W	-0.357529	0.59552	0.457897	0.498608	0.884386
4420	YOL011W	PLB3	-0.357341	7.56369	8.35846	0.00383897	0.131151
4627	YDR456W	NHX1	-0.357089	-0.786966	0.118237	0.730954	0.977892
1392	YHR194W	MDM31	-0.354198	2.50109	0.239863	0.624305	0.937396
2064	YGL003C	CDH1	-0.353511	5.59609	2.36078	0.12442	0.568321
3287	YDL215C	GDH2	-0.353088	9.69295	17.5639	2.78e-05	0.00669128
450	YBL049W	MOH1	-0.35279	7.70234	2.27292	0.131652	0.573536
2747	YDR056C	YDR056C	-0.35171	7.84149	6.35347	0.0117152	0.2187
2183	YDR205W	MSC2	-0.35151	7.30141	4.98259	0.0256036	0.300104
120	YJL146W	IDS2	-0.351277	6.94042	3.42281	0.0643014	0.443677
811	YOR139C	YOR139C	-0.351032	-0.799862	0.21735	0.641067	0.948253
4715	YJR010C-A	SPC1	-0.350543	2.6005	1.25135	0.263295	0.702654
1057	YPL051W	ARL3	-0.349638	-0.708058	0.258115	0.611418	0.936869
4178	YCR086W	CSM1	-0.348564	5.83107	2.64362	0.103967	0.533348
4342	YKR036C	CAF4	-0.347997	7.32949	3.64109	0.05637	0.419682
422	YPL195W	APL5	-0.346955	6.32684	4.67364	0.0306289	0.323727
648	YER184C	TOG1	-0.346948	7.95661	6.43848	0.0111674	0.212622
2449	YHL019C	APM2	-0.34521	-0.284835	0.239672	0.624443	0.937396
591	YCL007C	YCL007C	-0.345049	-1.60454	0.119943	0.729097	0.977892
1500	YBR127C	VMA2	-0.344853	3.26982	0.586219	0.443885	0.845008
1966	YDR015C	YDR015C	-0.343659	8.45919	11.3682	0.000747127	0.0537151
2139	YKR026C	GCN3	-0.343339	6.71131	1.90844	0.167137	0.620769
3779	YIL100W	YIL100W	-0.342353	4.73178	0.995421	0.318421	0.758948
1240	YPR192W	AQY1	-0.341334	6.89821	2.53467	0.11137	0.540253
2426	YAL026C	DRS2	-0.340455	5.09834	0.958333	0.327607	0.764484
905	YOR007C	SGT2	-0.339034	9.14878	7.8982	0.00494841	0.153536
2452	YDR198C	RKM2	-0.33886	6.01853	1.74739	0.186206	0.641597
1993	YBL091C	MAP2	-0.338543	6.92504	4.21202	0.0401386	0.371125
4646	YJL004C	SYS1	-0.338531	6.48532	2.42201	0.119641	0.556648
1258	YBL008W	HIR1	-0.338291	5.29806	1.42598	0.232421	0.692707
2472	YPL199C	YPL199C	-0.33788	7.7036	6.51052	0.0107238	0.209161
1585	YHR178W	STB5	-0.336417	0.169834	0.18673	0.665653	0.960777
4341	YKL037W	AIM26	-0.336384	6.00379	2.7211	0.0990296	0.529608
1636	YLR090W	XDJ1	-0.335834	6.705	1.67039	0.196206	0.651361
3655	YLR390W	ECM19	-0.335741	6.80814	2.21584	0.1366	0.578361
4460	YBL095W	MRX3	-0.334521	-1.0834	0.164455	0.685088	0.967566
1199	YPL074W	YTA6	-0.334141	7.47849	5.06181	0.0244586	0.296953
1517	YPR129W	SCD6	-0.333703	7.93129	4.97825	0.025668	0.300104
2035	YGL220W	FRA2	-0.332832	5.99524	1.81791	0.177563	0.630785
2666	YIL159W	BNR1	-0.331585	8.47437	9.86531	0.00168424	0.0872363
843	YDL200C	MGT1	-0.331313	8.92616	9.09515	0.00256289	0.10475
2177	YBR214W	SDS24	-0.331222	7.73004	2.27252	0.131686	0.573536
996	YDR100W	TVP15	-0.330882	4.59986	0.851245	0.3562	0.787433
1877	YDL041W	YDL041W	-0.330491	4.04681	0.382214	0.536421	0.904786
308	YKL163W	PIR3	-0.329645	6.96004	3.20564	0.0733846	0.469361
1355	YKR087C	OMA1	-0.329563	-0.753832	0.208666	0.647815	0.949293
4144	YKR019C	IRS4	-0.32908	6.27425	1.93737	0.163955	0.620769
4008	YBR133C	HSL7	-0.32823	0.321652	0.0804928	0.776631	0.996224
1773	YOR069W	VPS5	-0.328219	7.05085	3.77214	0.0521128	0.407537
359	YNL327W	EGT2	-0.327744	8.52265	7.14664	0.00751045	0.178891
2624	YLR182W	SWI6	-0.327579	-1.45659	0.089744	0.764503	0.992026
2812	YAR015W	ADE1	-0.327566	5.25373	0.624972	0.429205	0.837038
343	YGR193C	PDX1	-0.327493	7.08356	6.67393	0.0097833	0.202258
430	YDR209C	YDR209C	-0.327075	6.87465	3.44094	0.0635996	0.44144
2933	YDR103W	STE5	-0.326958	0.128072	0.374963	0.540311	0.904965
1767	YBR171W	SEC66	-0.326646	4.47201	0.530583	0.466362	0.860056
3177	YGR244C	LSC2	-0.326637	3.91636	0.585947	0.443991	0.845008
1025	YBR139W	YBR139W	-0.32644	-1.09439	0.145296	0.703072	0.974029
4664	YJL036W	SNX4	-0.326414	8.67127	7.17312	0.0074004	0.178891
1425	YLR354C	TAL1	-0.326098	7.45154	5.22025	0.0223254	0.282075
1100	YNL254C	RTC4	-0.325168	7.27099	4.65919	0.0308877	0.323727
2633	YMR122C	YMR122C	-0.325055	7.15957	6.42167	0.0112736	0.212961
2022	YIL014W	MNT3	-0.324846	6.83104	2.82414	0.0928567	0.515672
813	YLR176C	RFX1	-0.324417	6.82693	2.26094	0.132674	0.575158
2188	YML001W	YPT7	-0.323986	7.16343	3.15914	0.0755027	0.475441
4514	YPL222W	FMP40	-0.323972	7.80843	3.23328	0.072156	0.467311
1920	YMR306C-A	YMR306C-A	-0.323834	8.48814	6.49977	0.0107888	0.209556
3246	YMR083W	ADH3	-0.323651	7.87474	3.1924	0.0739812	0.471385
2135	YMR173W	DDR48	-0.323554	7.29254	2.06317	0.150896	0.601159
1223	YGL087C	MMS2	-0.323428	2.08281	0.320574	0.571263	0.918012
4186	YDR459C	PFA5	-0.323193	7.10291	2.35006	0.125278	0.570384
2574	YOL080C	REX4	-0.322981	7.33975	3.50655	0.0611266	0.433909
2058	YGL027C	CWH41	-0.321791	6.78668	1.07901	0.298919	0.737948
2563	YDL032W	YDL032W	-0.320825	4.931	1.15538	0.282427	0.722107
2131	YJL144W	YJL144W	-0.320384	8.1425	8.32923	0.00390122	0.132339
649	YDR440W	DOT1	-0.320347	5.64447	1.41919	0.233537	0.692707
912	YDR214W	AHA1	-0.320069	8.10686	5.57201	0.0182498	0.261467
578	YGL249W	ZIP2	-0.318502	8.09326	4.56948	0.0325465	0.332154
946	YER001W	MNN1	-0.318371	8.81309	4.76703	0.0290098	0.313319
8	YFR034C	PHO4	-0.318027	5.19689	1.12256	0.289367	0.728465
3137	YMR007W	YMR007W	-0.317712	8.51576	5.72351	0.0167393	0.25334
2516	YPL144W	POC4	-0.317065	7.68564	3.82254	0.0505674	0.402617
1218	YDR093W	DNF2	-0.316202	8.19174	3.14557	0.0761332	0.475441
2598	YLR058C	SHM2	-0.315477	8.44292	5.9726	0.0145299	0.235745
2596	YHL026C	YHL026C	-0.314938	-0.357076	0.271024	0.602646	0.933926
167	YHR046C	INM1	-0.314771	6.30112	1.92533	0.16527	0.620769
4686	YDR476C	YDR476C	-0.314417	7.25111	3.04897	0.0807885	0.485393
3827	YLR128W	DCN1	-0.313936	7.6398	3.9504	0.0468601	0.393444
427	YMR141C	YMR141C	-0.313621	8.7036	5.87293	0.0153754	0.241249
3687	YDR385W	EFT2	-0.313419	3.66468	0.896964	0.343597	0.777361
531	YHR103W	SBE22	-0.31283	7.73284	5.39618	0.0201809	0.270032
758	YEL008W	YEL008W	-0.31219	6.29917	1.52513	0.216845	0.676402
2197	YNL041C	COG6	-0.311546	4.24244	0.772096	0.379569	0.803092
1606	YCL074W		-0.311231	9.25416	5.88534	0.0152674	0.241125
1545	YNL197C	WHI3	-0.311195	6.18364	1.25474	0.262649	0.702134
1047	YDL026W	YDL026W	-0.310216	7.73299	3.09277	0.0786409	0.481338
1024	YDL219W	DTD1	-0.309227	0.92347	0.500125	0.479445	0.869209
86	YJL185C	ATG36	-0.30919	7.86675	1.70146	0.192097	0.647991
2502	YDR405W	MRP20	-0.30913	2.56265	0.263975	0.607402	0.935865
2771	YML055W	SPC2	-0.309064	8.69081	7.47523	0.00625534	0.166475
1569	YDR535C	YDR535C	-0.309011	6.78595	1.80365	0.179272	0.63079
216	YOR005C	DNL4	-0.308848	9.03265	4.07259	0.0435843	0.381206
3837	YML073C	RPL6A	-0.308625	-0.250206	0.114108	0.735515	0.979571
1385	YHR184W	SSP1	-0.308428	8.39864	5.57391	0.01823	0.261467
1765	YER162C	RAD4	-0.308418	6.84792	1.97586	0.159828	0.616218
2279	YKL146W	AVT3	-0.307809	7.14131	3.37118	0.0663461	0.449492
3891	YLR093C	NYV1	-0.307557	7.77148	4.40566	0.0358199	0.346081
3365	YKL200C		-0.307176	6.58987	1.945	0.163127	0.61981
3813	YKR011C	YKR011C	-0.307044	6.21457	2.05632	0.151576	0.601434
880	YGL243W	TAD1	-0.306909	8.69067	9.09431	0.00256406	0.10475
3215	YOL046C	YOL046C	-0.306898	7.39667	4.5165	0.0335695	0.334791
4022	YPL057C	SUR1	-0.306508	7.26489	3.09742	0.0784165	0.480575
72	YDR451C	YHP1	-0.306388	7.02524	4.84306	0.0277577	0.3102
3587	YDL239C	ADY3	-0.305402	8.85462	8.57144	0.00341477	0.121844
2736	YGR054W	YGR054W	-0.304588	2.53313	0.759995	0.38333	0.803092
3832	YPR127W	YPR127W	-0.304508	7.21246	3.2858	0.0698817	0.461584
2850	YLR311C	YLR311C	-0.303844	8.60075	5.86645	0.0154321	0.241353
1391	YOR027W	STI1	-0.303801	8.30857	5.37733	0.0204001	0.271407
668	YPL234C	VMA11	-0.303634	-0.8012	0.0256595	0.872735	1
2190	YER164W	CHD1	-0.303485	8.19048	3.10956	0.0778339	0.480059
1959	YKL029C	MAE1	-0.30335	7.4143	3.71474	0.053934	0.41226
3278	YOR290C	SNF2	-0.302774	2.00808	0.226557	0.634089	0.94365
3888	YPR140W	TAZ1	-0.302107	7.51704	5.01938	0.0250652	0.298859
2741	YML106W	URA5	-0.301254	7.91437	5.13711	0.0234196	0.289672
679	YAR023C	YAR023C	-0.300584	7.35938	2.25349	0.133314	0.575158
2536	YLR099C	ICT1	-0.300333	8.74289	6.00904	0.0142328	0.235628
725	YER141W	COX15	-0.300086	5.53661	1.66155	0.197394	0.652158
3119	YLR112W	YLR112W	-0.299566	0.96287	0.490635	0.483644	0.873207
1373	YGR192C	TDH3	-0.298496	7.11183	2.85725	0.090963	0.51368
1521	YNL195C	YNL195C	-0.298486	8.02632	7.77214	0.00530582	0.157766
3856	YIL073C	SPO22	-0.298321	0.296554	0.334714	0.562897	0.913207
604	YDL114W	YDL114W	-0.2983	8.54375	7.30291	0.00688431	0.174259
4801	YJL012C	VTC4	-0.297688	7.07565	3.3863	0.0657401	0.446659
4302	YCR098C	GIT1	-0.297152	5.77224	0.961631	0.326776	0.763376
729	YDR522C	SPS2	-0.296713	7.29214	3.42159	0.0643488	0.443677
93	YBR010W	HHT1	-0.296103	0.304111	0.260944	0.609472	0.936869
2918	YPR004C	AIM45	-0.295876	4.33469	0.407837	0.523069	0.902215
1708	YJR088C	EMC2	-0.295497	2.56243	0.476921	0.48982	0.877039
2617	YKL216W	URA1	-0.295268	6.85736	2.20607	0.137469	0.578854
3731	YDR388W	RVS167	-0.295162	6.12498	1.39585	0.237419	0.692707
352	YOR235W	IRC13	-0.29453	3.64434	0.480277	0.488297	0.876736
1687	YHR067W	HTD2	-0.294444	5.50338	1.4877	0.222573	0.681154
52	YLL032C	YLL032C	-0.293925	7.54345	2.87504	0.0899626	0.512441
2895	YDL216C	RRI1	-0.293622	7.30293	1.59756	0.206249	0.66455
2565	YER065C	ICL1	-0.293512	8.39479	4.82329	0.0280777	0.311637
3432	YHR210C	YHR210C	-0.293468	7.24612	2.56783	0.109057	0.538799
3680	YKL070W	YKL070W	-0.293222	8.69626	6.1267	0.0133156	0.230723
4291	YGL109W	YGL109W	-0.29281	4.4096	0.520085	0.470806	0.863293
3221	YDR193W	YDR193W	-0.292773	-0.215739	0.210231	0.646586	0.949293
3385	YMR316W	DIA1	-0.292444	7.74069	3.84522	0.049888	0.401643
2352	YLR083C	EMP70	-0.29219	7.97352	3.97061	0.0463009	0.393444
2974	YHR135C	YCK1	-0.290762	7.56932	2.54511	0.110636	0.540253
4446	YCL051W	LRE1	-0.290647	8.00495	1.82915	0.176228	0.630477
806	YNL074C	MLF3	-0.29057	9.48002	7.52929	0.00607038	0.166142
2585	YDR524C	AGE1	-0.290228	-1.01025	0.0689555	0.792864	1
3106	YPL099C	INA17	-0.289543	8.17258	4.64087	0.0312192	0.323972
1581	YKL061W	BLI1	-0.289166	8.50053	4.90148	0.0268337	0.305574
2588	YKR059W	TIF1	-0.288382	5.18631	2.21642	0.136549	0.578361
2985	YHL021C	AIM17	-0.288098	6.52933	3.08041	0.0792408	0.482557
1840	YGL144C	ROG1	-0.28807	6.44967	1.55195	0.212848	0.671399
790	YGL222C	EDC1	-0.287727	8.16958	4.15891	0.041416	0.371841
4335	YMR130W	YMR130W	-0.286306	7.85182	3.74249	0.0530455	0.409996
2498	YML076C	WAR1	-0.285284	2.92562	0.383389	0.535795	0.904786
1122	YHR163W	SOL3	-0.285136	7.03578	3.05204	0.0806357	0.485393
434	YJL095W	BCK1	-0.28504	8.40839	2.9297	0.0869639	0.506536
292	YOR044W	IRC23	-0.284831	6.43567	1.10618	0.292914	0.730022
331	YLR307W	CDA1	-0.284515	7.7069	4.68704	0.030391	0.323727
2305	YOR292C	YOR292C	-0.283969	-0.541331	0.248224	0.618329	0.937396
3858	YDR350C	ATP22	-0.283726	4.10686	0.902811	0.342029	0.77694
510	YOL132W	GAS4	-0.283165	7.64439	3.38113	0.065947	0.447418
953	YKL208W	CBT1	-0.283102	6.04418	1.11548	0.290893	0.728722
168	YJL073W	JEM1	-0.28306	9.22863	4.91442	0.0266334	0.304012
2900	YDL024C	DIA3	-0.282922	6.21436	1.32743	0.249262	0.692707
3132	YDR192C	NUP42	-0.282866	8.30406	3.2403	0.0718475	0.467311
934	YBL017C	PEP1	-0.28231	0.899752	0.311439	0.576799	0.922025
313	YOL053W	AIM39	-0.282195	8.03115	3.3305	0.0680061	0.45498
1998	YLR279W	YLR279W	-0.28182	8.04687	3.05998	0.0802428	0.484897
585	YPL227C	ALG5	-0.281775	7.50284	1.72945	0.188481	0.644367
4680	YHR043C	DOG2	-0.281539	6.92468	2.31751	0.127924	0.572966
4699	YHL027W	RIM101	-0.281408	6.19751	2.08972	0.148293	0.597544
3487	YBL032W	HEK2	-0.281013	6.52704	1.12098	0.289707	0.728465
2207	YLL049W	LDB18	-0.280415	7.22317	2.13474	0.143995	0.59051
1732	YGR202C	PCT1	-0.28018	8.05151	3.16478	0.0752424	0.475441
3055	YPR077C	YPR077C	-0.279746	7.63503	4.23486	0.0396018	0.370903
3748	YIL139C	REV7	-0.279673	7.23625	4.00986	0.0452349	0.389797
3376	YKR028W	SAP190	-0.279528	6.21201	2.65424	0.103274	0.533348
2440	YLR372W	ELO3	-0.27903	3.32986	0.180555	0.670897	0.962086
2366	YOL163W	YOL163W	-0.278715	8.93616	5.15798	0.0231397	0.288502
1005	YML124C	TUB3	-0.277858	5.94467	1.17926	0.277506	0.716854
3652	YKR047W	YKR047W	-0.276869	6.78834	0.92399	0.336429	0.771338
2114	YMR140W	SIP5	-0.27677	9.05794	5.67695	0.0171892	0.255771
1012	YGL080W	MPC1	-0.276765	4.62331	0.61357	0.433447	0.839008
2599	YLR013W	GAT3	-0.275856	8.67225	3.9891	0.0457957	0.391825
4091	YKL142W	MRP8	-0.275497	6.65206	2.24434	0.134104	0.575739
742	YDL070W	BDF2	-0.274097	6.86321	3.34804	0.0672851	0.45204
3134	YPL014W	YPL014W	-0.274087	7.61079	4.21752	0.0400085	0.371125
2499	YNL219C	ALG9	-0.274022	3.67794	0.637569	0.424592	0.835264
1004	YCL005W	LDB16	-0.27384	6.94025	2.22643	0.135667	0.578361
3697	YJL082W	IML2	-0.273614	9.19866	6.82795	0.00897424	0.192991
871	YOR152C	YOR152C	-0.273216	-0.045956	0.204778	0.650892	0.951258
4232	YJR015W	YJR015W	-0.272921	8.0554	4.65401	0.0309811	0.323727
2803	YLR124W	YLR124W	-0.272704	8.47261	4.52511	0.0334009	0.334142
1353	YOR040W	GLO4	-0.272208	8.63809	4.27242	0.0387358	0.365148
1063	YCR100C	YCR100C	-0.271664	7.70681	4.29221	0.0382875	0.363046
4450	YKL066W	YKL066W	-0.27103	8.67364	2.23177	0.135199	0.578361
1787	YIL149C	MLP2	-0.270535	0.838091	0.37739	0.539003	0.904786
1589	YMR158W	MRPS8	-0.26858	6.57332	1.35805	0.243876	0.692707
3084	YDR422C	SIP1	-0.268376	6.15676	0.928025	0.335377	0.770159
561	YBL013W	FMT1	-0.268334	7.15716	2.25446	0.13323	0.575158
593	YKL202W	YKL202W	-0.267604	7.89785	3.10253	0.0781706	0.480291
638	YBR220C	YBR220C	-0.267202	9.11206	3.58136	0.0584314	0.423255
4199	YLR207W	HRD3	-0.266991	6.93309	2.80672	0.0938701	0.517952
3905	YIL076W	SEC28	-0.266231	-0.0970549	0.240099	0.624135	0.937396
1457	YBR282W	MRPL27	-0.265946	1.46745	0.115065	0.73445	0.979199
3383	YBL085W	BOI1	-0.265917	8.06204	2.19534	0.138429	0.579469
2781	YKR005C	YKR005C	-0.265733	7.43202	2.2905	0.130168	0.572966
3764	YPL107W	YPL107W	-0.265507	8.56387	4.24785	0.0393	0.369021
71	YBR056W	YBR056W	-0.265447	6.56323	0.591562	0.441816	0.845008
4575	YGR168C	YGR168C	-0.26511	7.30013	1.73329	0.187991	0.644063
163	YDR223W	CRF1	-0.264601	8.48286	3.89163	0.0485273	0.398221
4570	YDR493W	MZM1	-0.264531	8.61866	5.04638	0.0246774	0.296953
2760	YOL129W	VPS68	-0.263808	7.46185	3.6612	0.0556934	0.41769
629	YPL186C	UIP4	-0.263498	7.54191	1.8147	0.177945	0.630785
4090	YDL095W	PMT1	-0.263255	7.36001	2.16504	0.141181	0.584253
2804	YLR327C	TMA10	-0.263243	8.16363	5.36557	0.020538	0.271407
1042	YMR153W	NUP53	-0.263033	9.21034	5.55822	0.0183941	0.261467
3533	YHL002W	HSE1	-0.262897	9.51464	5.28372	0.0215256	0.275085
3122	YLR180W	SAM1	-0.262736	7.72366	3.01648	0.0824224	0.491416
3543	YCR021C	HSP30	-0.262614	8.18681	2.55475	0.109963	0.540253
4219	YPL249C	GYP5	-0.262517	7.38214	2.53552	0.11131	0.540253
3171	YBR009C	HHF1	-0.262299	7.44152	1.44778	0.228885	0.688779
1726	YOR019W	YOR019W	-0.262241	1.92969	0.484858	0.48623	0.875905
908	YJL171C	YJL171C	-0.262045	7.49018	3.83799	0.0501036	0.401643
2583	YIL013C	PDR11	-0.261734	6.56985	2.27528	0.131452	0.573536
2894	YDL199C	YDL199C	-0.261453	8.2453	5.4121	0.0199977	0.268325
3109	YMR030W	RSF1	-0.261351	6.57056	0.788645	0.37451	0.799681
2685	YGR142W	BTN2	-0.260432	8.69303	4.55619	0.0327999	0.332625
1815	YPR111W	DBF20	-0.260331	7.5558	3.81666	0.0507453	0.403366
910	YOR375C	GDH1	-0.260161	7.87827	1.81894	0.17744	0.630785
3997	YPL023C	MET12	-0.260081	8.32888	4.98223	0.0256089	0.300104
4806	YDL201W	TRM8	-0.259562	9.15905	3.7396	0.0531373	0.409996
4351	YNL001W	DOM34	-0.259363	7.72832	3.66162	0.0556796	0.41769
3799	YKL096W-A	CWP2	-0.258287	7.35746	1.88285	0.17001	0.624289
3296	YLL056C	YLL056C	-0.257781	8.80237	2.87116	0.09018	0.512441
2759	YOR192C	THI72	-0.257658	5.48756	1.91784	0.166095	0.620769
2241	YKL123W	YKL123W	-0.257366	6.83357	1.9321	0.164528	0.620769
3436	YOL020W	TAT2	-0.256968	5.04681	0.756137	0.38454	0.803092
4756	YGR236C	SPG1	-0.256885	7.46669	1.21398	0.270546	0.710201
4112	YKL069W	YKL069W	-0.256726	7.53361	2.68189	0.101495	0.53333
2902	YPR026W	ATH1	-0.256124	7.95409	3.14644	0.0760928	0.475441
2952	YAL056W	GPB2	-0.25605	7.97211	2.01473	0.155779	0.610055
2267	YOR338W	YOR338W	-0.25558	8.0789	4.0066	0.0453226	0.389855
952	YDR518W	EUG1	-0.255376	5.78053	0.775933	0.378388	0.802324
3046	YOL155C	HPF1	-0.254816	8.03794	2.35509	0.124874	0.569082
2078	YER011W	TIR1	-0.254184	7.64092	2.05843	0.151366	0.601235
3773	YIL059C	YIL059C	-0.253855	8.63745	4.13378	0.0420354	0.373896
158	YBR233W	PBP2	-0.253257	8.06142	3.18541	0.0742984	0.471845
4743	YER185W	PUG1	-0.2529	7.86283	1.55695	0.212113	0.671399
4448	YCR007C	YCR007C	-0.252885	6.37657	1.86477	0.172075	0.626441
1099	YDR009W	GAL3	-0.252876	9.40863	5.74684	0.0165184	0.251006
4720	YIR014W	YIR014W	-0.252419	9.77973	7.62008	0.0057722	0.163538
3798	YGR238C	KEL2	-0.252071	8.54666	1.71234	0.190683	0.646647
1571	YLR121C	YPS3	-0.251954	8.75485	3.73388	0.0533194	0.410224
1733	YOL013C	HRD1	-0.25115	8.07577	2.57816	0.108348	0.536945
518	YPL135W	ISU1	-0.250625	8.21614	3.61012	0.057429	0.4217
4694	YNR071C	YNR071C	-0.250328	8.12339	3.26337	0.0708432	0.46498
1111	YPL089C	RLM1	-0.250107	7.19827	1.10602	0.292949	0.730022
1160	YLR451W	LEU3	-0.249856	7.64142	3.32527	0.0682227	0.455164
273	YLR144C	ACF2	-0.249518	6.99758	2.0095	0.156316	0.610132
844	YDR136C	VPS61	-0.248919	2.14743	0.088677	0.765866	0.992026
3679	YCL062W		-0.248226	7.47974	1.42597	0.232424	0.692707
3022	YIL170W		-0.247938	9.63907	4.6566	0.0309343	0.323727
1359	YKR104W	YKR104W	-0.247897	9.15717	5.05109	0.0246105	0.296953
1969	YMR105C	PGM2	-0.247852	7.60478	1.85922	0.172715	0.626441
2637	YIL011W	TIR3	-0.247805	8.36128	3.40482	0.0650061	0.444793
1095	YDL067C	COX9	-0.247583	-1.43004	0.0447588	0.832448	1
1446	YHR097C	YHR097C	-0.247289	7.99843	1.81209	0.178258	0.630785
2067	YPR068C	HOS1	-0.247088	7.66083	3.15395	0.0757432	0.475441
234	YPL120W	VPS30	-0.246824	7.83972	0.937161	0.333009	0.769555
2632	YDR022C	ATG31	-0.246565	9.88047	3.63487	0.0565812	0.420097
2158	YKR095W	MLP1	-0.246512	8.23196	2.99422	0.0835623	0.495714
3490	YGR217W	CCH1	-0.24565	9.27111	4.05998	0.0439109	0.383186
1924	YEL040W	UTR2	-0.245549	-0.775094	0.066911	0.795889	1
2806	YPR027C	YPR027C	-0.24499	7.2493	1.45822	0.227213	0.686938
723	YKL135C	APL2	-0.244833	6.14739	1.84281	0.174622	0.628318
4577	YJL211C	YJL211C	-0.244446	8.43869	3.11582	0.0775356	0.479447
4290	YGR220C	MRPL9	-0.24427	5.09588	0.798807	0.37145	0.798972
529	YKL071W	YKL071W	-0.24427	8.07229	1.51738	0.218017	0.676913
3326	YDL194W	SNF3	-0.243783	6.10036	1.6453	0.1996	0.65585
1808	YDR389W	SAC7	-0.243569	5.37	0.614458	0.433114	0.839008
1332	YGR257C	MTM1	-0.242764	1.66824	0.349858	0.554194	0.911249
4119	YLR295C	ATP14	-0.242665	2.23881	0.0656037	0.797849	1
2425	YGR177C	ATF2	-0.241996	8.32606	2.59378	0.107284	0.535963
3077	YDR116C	MRPL1	-0.24115	5.98321	1.26101	0.261461	0.700866
4001	YPL136W	YPL136W	-0.24095	7.27093	1.34797	0.245634	0.692707
4549	YHR114W	BZZ1	-0.240843	8.26405	2.45616	0.117065	0.554679
1771	YNR018W	RCF2	-0.240115	7.94099	3.01687	0.0824023	0.491416
506	YBL007C	SLA1	-0.240109	6.34426	1.96472	0.161009	0.61651
4011	YNL297C	MON2	-0.239433	6.24446	0.644521	0.422078	0.832688
4267	YLR385C	SWC7	-0.238972	7.65027	2.75864	0.0967306	0.525379
1937	YML051W	GAL80	-0.238928	7.971	2.42725	0.119242	0.556648
3294	YDL170W	UGA3	-0.238899	9.91894	7.57715	0.00591129	0.164594
4464	YBR014C	GRX7	-0.238858	0.294334	0.184867	0.667224	0.961683
3709	YGR261C	APL6	-0.23851	5.72721	0.789369	0.374291	0.799681
1098	YMR010W	YMR010W	-0.238	8.7472	2.67391	0.102005	0.533348
1926	YKR103W	NFT1	-0.23781	8.13523	2.945	0.0861436	0.50481
3874	YDL236W	PHO13	-0.237656	1.30783	0.344893	0.557019	0.911249
3740	YJL078C	PRY3	-0.236589	-0.0962941	0.144912	0.703446	0.974146
580	YPR079W	MRL1	-0.236473	8.38256	4.75496	0.029214	0.314819
1497	YBR294W	SUL1	-0.236046	8.0311	2.38747	0.122311	0.56426
3531	YLR143W	DPH6	-0.236017	5.7523	0.897986	0.343322	0.777361
2247	YLR109W	AHP1	-0.235163	7.8829	2.79418	0.0946074	0.520233
3980	YDR289C	RTT103	-0.23514	5.56064	1.04574	0.30649	0.746887
4326	YKL015W	PUT3	-0.235096	7.93422	2.31603	0.128046	0.572966
300	YNR019W	ARE2	-0.234543	7.26912	2.25097	0.133531	0.575158
1722	YCR099C	YCR099C	-0.234441	6.91403	2.53998	0.110996	0.540253
1443	YMR303C	ADH2	-0.234222	7.71247	1.79157	0.180735	0.631717
3303	YOR215C	AIM41	-0.233709	7.50334	1.66629	0.196756	0.651361
2314	YML035C-A		-0.233001	7.70242	3.08496	0.079019	0.482356
4073	YGR044C	RME1	-0.232612	9.81058	5.55126	0.0184674	0.261467
3722	YMR123W	PKR1	-0.232393	4.21567	0.285876	0.592875	0.930708
2335	YLR269C	YLR269C	-0.232263	6.64746	1.84252	0.174656	0.628318
2288	YNL090W	RHO2	-0.231994	8.25823	4.40418	0.035851	0.346081
841	YML038C	YMD8	-0.231616	6.96304	3.24721	0.0715453	0.467311
975	YHR075C	PPE1	-0.231348	7.70285	2.0117	0.156091	0.610055
3477	YMR139W	RIM11	-0.230437	8.07435	2.94664	0.0860563	0.50481
123	YPR032W	SRO7	-0.230364	7.18528	2.02957	0.154264	0.608092
270	YAL062W	GDH3	-0.230333	7.56052	2.28993	0.130216	0.572966
3911	YPR090W		-0.230152	7.55171	1.4055	0.235804	0.692707
2189	YMR003W	AIM34	-0.229962	6.7796	1.28335	0.257277	0.69805
1801	YER095W	RAD51	-0.229864	3.71606	0.235615	0.627391	0.937971
3391	YOR072W	YOR072W	-0.229411	6.70474	1.62429	0.202495	0.657819
4476	YOR045W	TOM6	-0.229155	7.40441	2.43542	0.118622	0.556648
4486	YJL141C	YAK1	-0.229088	9.25732	4.44064	0.0350931	0.342193
3474	YCR032W	BPH1	-0.229052	7.12636	1.18706	0.275923	0.716289
562	YML048W	GSF2	-0.228852	7.80724	1.54747	0.213509	0.671399
2571	YGL158W	RCK1	-0.228695	0.115752	0.152096	0.69654	0.972574
2947	YLR325C	RPL38	-0.228582	7.59534	2.90268	0.0884324	0.509591
1814	YJL190C	RPS22A	-0.228498	7.48413	2.34568	0.125631	0.570909
1002	YJL184W	GON7	-0.228224	2.64257	0.193459	0.660053	0.959407
1729	YIL161W	YIL161W	-0.227534	7.74324	3.63431	0.0566001	0.420097
1613	YPR074C	TKL1	-0.227469	6.80417	0.873433	0.350007	0.783085
4383	YLR211C	ATG38	-0.227232	7.81155	2.3133	0.128272	0.572966
83	YBL005W	PDR3	-0.227148	7.92694	1.11959	0.290007	0.728465
4215	YOR386W	PHR1	-0.227088	6.67113	2.67412	0.101992	0.533348
1736	YCL006C		-0.227047	10.1145	9.55125	0.00199813	0.0908018
4227	YPR066W	UBA3	-0.226899	7.37799	1.69313	0.193189	0.648219
3400	YML110C	COQ5	-0.226552	7.94064	2.49573	0.114156	0.547697
1472	YPL244C	HUT1	-0.226475	7.67446	1.5115	0.21891	0.677257
1800	YKR016W	MIC60	-0.226402	7.44452	1.46308	0.226441	0.686938
421	YLL023C	POM33	-0.226064	-0.112172	0.0659533	0.797323	1
1349	YBR125C	PTC4	-0.226024	7.99563	1.32065	0.250476	0.693468
1003	YMR118C	SHH3	-0.22576	8.19976	3.01633	0.0824297	0.491416
4310	YIR018W	YAP5	-0.22558	8.09128	3.52949	0.0602865	0.431217
3734	YDR512C	EMI1	-0.225225	8.06567	1.67551	0.195522	0.650434
1558	YCR053W	THR4	-0.225188	6.75745	0.884092	0.347083	0.781627
1746	YGL253W	HXK2	-0.225015	8.68904	2.6877	0.101126	0.53249
4286	YBR228W	SLX1	-0.224438	8.04265	1.67145	0.196065	0.651341
3323	YLR410W	VIP1	-0.224186	7.66056	1.10232	0.293757	0.730903
2024	YOL060C	MAM3	-0.223985	6.80235	1.65704	0.198004	0.652694
3910	YOL110W	SHR5	-0.223604	6.82608	1.84747	0.174078	0.628318
992	YOR252W	TMA16	-0.223169	6.84281	2.06263	0.150949	0.601159
4094	YDR233C	RTN1	-0.222451	7.30712	2.91764	0.0876161	0.508658
2457	YGR110W	CLD1	-0.22238	6.2435	0.656164	0.417918	0.828696
2136	YDL226C	GCS1	-0.222345	8.12377	0.613813	0.433356	0.839008
1892	YML018C	YML018C	-0.221823	6.21817	0.584858	0.444414	0.845008
760	YGL175C	SAE2	-0.221304	5.73831	0.633534	0.426062	0.835377
2227	YGL152C	YGL152C	-0.220895	7.79155	2.29161	0.130075	0.572966
1934	YMR172C-A	YMR172C-A	-0.220505	8.92484	3.34498	0.0674104	0.45225
2361	YLR387C	REH1	-0.22042	8.32146	2.20338	0.137709	0.578854
3401	YBL069W	AST1	-0.22035	8.82741	2.05983	0.151227	0.601235
2237	YDL237W	AIM6	-0.220215	8.68744	2.84358	0.0917396	0.513854
2625	YGR173W	RBG2	-0.220195	7.81619	2.0738	0.149847	0.598679
261	YPL267W	ACM1	-0.220119	7.99883	2.10603	0.146719	0.59464
1713	YMR129W	POM152	-0.220108	8.3466	2.75488	0.0969581	0.525511
420	YMR031W-A	YMR031W-A	-0.219185	4.03989	0.123624	0.725137	0.977809
2070	YCL012W		-0.219178	8.91418	2.22245	0.136017	0.578361
4333	YLL021W	SPA2	-0.219107	6.86893	1.07469	0.299889	0.739017
305	YJL053W	PEP8	-0.21886	6.51528	1.43094	0.23161	0.691672
2839	YBL094C	YBL094C	-0.218778	8.08848	2.01107	0.156155	0.610055
2785	YBR260C	RGD1	-0.21858	8.47191	2.5895	0.107574	0.535963
1295	YDL100C	GET3	-0.218325	6.10633	0.983072	0.321441	0.760129
2445	YGR199W	PMT6	-0.217672	8.50852	2.24088	0.134405	0.576516
3975	YDR001C	NTH1	-0.217126	9.42689	5.78308	0.0161811	0.248564
4477	YJR098C	YJR098C	-0.217024	8.58018	3.23384	0.0721314	0.467311
240	YGR127W	YGR127W	-0.216438	9.21983	2.84769	0.0915055	0.513854
3279	YPR198W	SGE1	-0.215845	7.77539	2.40376	0.121044	0.560106
3854	YCR024C-A	PMP1	-0.215809	-1.23595	0.059781	0.806842	1
705	YFR016C	YFR016C	-0.214766	7.89658	1.81289	0.178162	0.630785
4131	YHR139C-A	YHR139C-A	-0.214097	8.2106	4.49957	0.0339035	0.335379
515	YIL145C	PAN6	-0.213497	8.87213	2.9171	0.087645	0.508658
1421	YMR124W	EPO1	-0.21323	7.65158	4.20009	0.0404217	0.371125
2555	YDL094C	YDL094C	-0.213157	1.25385	0.214605	0.643181	0.949293
3711	YLR360W	VPS38	-0.213012	7.69176	1.34112	0.246837	0.692707
298	YDR048C	YDR048C	-0.212621	8.25036	2.07213	0.150011	0.598679
239	YAL029C	MYO4	-0.212621	7.65514	1.78995	0.180932	0.631717
2986	YBR179C	FZO1	-0.212557	3.95441	0.220241	0.638856	0.946592
3657	YCL023C	YCL023C	-0.21254	10.0657	2.33962	0.12612	0.571644
1784	YPR195C	YPR195C	-0.212288	7.08763	1.62124	0.20292	0.658031
302	YLR227C	ADY4	-0.212284	7.23769	1.58188	0.208491	0.667309
3662	YBL059W	YBL059W	-0.212199	7.32813	1.54102	0.214467	0.672144
4133	YCR002C	CDC10	-0.21196	6.84713	0.748772	0.386865	0.803092
1879	YCR006C	YCR006C	-0.211885	6.83051	1.11487	0.291025	0.728722
3086	YGL259W	YPS5	-0.211647	8.36244	1.4325	0.231356	0.691672
1444	YOR253W	NAT5	-0.211586	7.86156	1.51694	0.218084	0.676913
3081	YIL167W		-0.211453	9.25403	3.07076	0.0797121	0.483785
2689	YLR095C	IOC2	-0.211391	8.58696	2.72724	0.0986495	0.529244
209	YOR205C	GEP3	-0.211177	2.8909	0.177172	0.673815	0.962086
2528	YGR124W	ASN2	-0.211161	7.54879	1.63914	0.200443	0.655919
2301	YGL244W	RTF1	-0.210782	5.16973	0.803131	0.370159	0.798708
785	YER128W	VFA1	-0.210625	8.33307	2.03934	0.153276	0.606679
535	YPR147C	YPR147C	-0.210506	7.20223	1.71082	0.190879	0.646647
3834	YGL007W	BRP1	-0.210391	5.89812	0.520269	0.470727	0.863293
4751	YLR134W	PDC5	-0.210306	7.45644	2.53805	0.111132	0.540253
2392	YJR034W	PET191	-0.210218	7.99151	2.30049	0.129333	0.572966
161	YMR173W-A	YMR173W-A	-0.210117	8.3858	2.8869	0.0893026	0.511499
1383	YKR013W	PRY2	-0.210018	7.77356	2.11548	0.145817	0.593242
42	YBL054W	TOD6	-0.209609	6.08335	1.21943	0.269473	0.709454
499	YMR205C	PFK2	-0.209331	3.67967	0.238282	0.625449	0.937396
4145	YER060W-A	FCY22	-0.209	8.24572	2.28838	0.130346	0.572966
1556	YDR492W	IZH1	-0.208957	7.85533	2.03033	0.154187	0.608092
1262	YDL124W	YDL124W	-0.208945	8.15551	2.64163	0.104097	0.533348
3087	YMR183C	SSO2	-0.20876	8.42092	3.14219	0.0762913	0.475441
3735	YLR089C	ALT1	-0.208713	7.54979	2.18698	0.139182	0.579469
151	YBR074W	PFF1	-0.208571	9.3264	1.91651	0.166242	0.620769
2567	YJR004C	SAG1	-0.208498	9.05864	2.31111	0.128452	0.572966
3949	YGR027C	RPS25A	-0.208333	7.23248	1.49493	0.221453	0.681154
1256	YOL112W	MSB4	-0.208227	8.50146	2.48826	0.114699	0.548664
3564	YGL072C	YGL072C	-0.208177	2.89472	0.124613	0.724084	0.977746
3245	YML086C	ALO1	-0.208144	8.1904	2.12521	0.144893	0.590983
2837	YMR120C	ADE17	-0.208118	8.08257	1.71756	0.190008	0.646376
4521	YML003W	YML003W	-0.208032	8.45101	2.29987	0.129385	0.572966
1317	YLR337C	VRP1	-0.207803	1.32597	0.0252605	0.87372	1
369	YJL170C	ASG7	-0.207634	7.53412	3.36851	0.0664539	0.449591
4456	YJR058C	APS2	-0.207481	8.79369	2.4828	0.115097	0.550021
2550	YCR102W-A	YCR102W-A	-0.207445	9.09549	2.01877	0.155365	0.610055
1123	YGR136W	LSB1	-0.207255	8.76769	1.86634	0.171895	0.626441
1715	YNL202W	SPS19	-0.207077	8.80302	1.87149	0.171304	0.626441
3741	YDL038C		-0.206101	-0.473373	0.0889188	0.765556	0.992026
4653	YMR097C	MTG1	-0.206044	2.43593	0.13599	0.7123	0.976649
458	YBL027W	RPL19B	-0.205969	-1.18431	0.0568604	0.811529	1
1728	YAL064C-A	TDA8	-0.205853	9.379	3.22401	0.0725657	0.467311
2577	YGR181W	TIM13	-0.205035	5.67229	0.804878	0.369639	0.798708
2541	YGL198W	YIP4	-0.204491	7.29783	2.74724	0.0974223	0.526693
37	YPR049C	ATG11	-0.20434	5.91934	0.618516	0.431599	0.838215
254	YOR099W	KTR1	-0.204256	7.14896	1.7804	0.1821	0.633031
2178	YAL066W	YAL066W	-0.203804	7.1579	1.28955	0.256131	0.697642
1551	YJR103W	URA8	-0.203128	7.89919	3.7569	0.0525901	0.409251
881	YGR141W	VPS62	-0.202469	8.61807	1.72258	0.189361	0.645542
2422	YML118W	NGL3	-0.202355	7.76546	1.45406	0.227877	0.687342
2646	YLR077W	FMP25	-0.202245	8.97265	2.16116	0.141538	0.584985
1032	YJL133W	MRS3	-0.201282	8.20585	1.78389	0.181672	0.632764
2864	YGR045C	YGR045C	-0.201248	10.2832	5.91301	0.0150294	0.239023
40	YFR047C	BNA6	-0.201179	7.45469	0.844009	0.358253	0.788712
2380	YLR015W	BRE2	-0.201166	8.51897	1.75417	0.185354	0.639577
3165	YHL043W	ECM34	-0.201023	7.32813	2.19455	0.138499	0.579469
1274	YDL169C	UGX2	-0.200902	9.10785	4.15741	0.0414529	0.371841
2558	YGR032W	GSC2	-0.200172	9.61497	5.03905	0.0247821	0.296953
128	YHL017W	YHL017W	-0.19989	7.94612	2.19973	0.138035	0.579469
2501	YPL163C	SVS1	-0.19961	7.53336	1.45433	0.227835	0.687342
1586	YPL066W	RGL1	-0.19948	7.72863	1.47577	0.224437	0.683966
3955	YIL043C	CBR1	-0.199322	6.32612	0.538475	0.463066	0.857588
483	YMR171C	EAR1	-0.199219	8.67548	1.82741	0.176434	0.630477
3172	YKL132C	RMA1	-0.198975	7.88674	1.51404	0.218523	0.676929
1789	YOL084W	PHM7	-0.198688	8.71327	3.62378	0.0569592	0.420172
3253	YJL206C-A		-0.198473	7.37231	2.39139	0.122005	0.563645
3996	YOL012C	HTZ1	-0.197708	3.7256	0.154559	0.694216	0.971062
4223	YMR251W	GTO3	-0.197529	8.03317	2.79811	0.0943757	0.519552
3463	YNR062C	YNR062C	-0.197522	8.78085	3.61219	0.0573576	0.4217
1621	YHR140W	YHR140W	-0.197286	8.33299	1.80682	0.17889	0.63079
3476	YJL058C	BIT61	-0.197196	9.58118	4.78806	0.0286576	0.313024
1186	YMR012W	CLU1	-0.197087	8.84451	2.53599	0.111277	0.540253
2342	YDR073W	SNF11	-0.197068	7.86204	2.26616	0.132227	0.573818
2087	YLR190W	MMR1	-0.196911	-0.282892	0.0731916	0.786745	0.999369
4480	YLR040C	AFB1	-0.196866	7.23419	1.57682	0.209219	0.668752
1085	YAL042W	ERV46	-0.196709	7.87736	1.44663	0.229069	0.688779
4645	YDR528W	HLR1	-0.196543	7.61312	1.51769	0.21797	0.676913
2103	YDR014W	RAD61	-0.196493	6.45077	0.822156	0.364551	0.794588
3359	YEL011W	GLC3	-0.196431	8.85516	2.7787	0.0955259	0.524087
1751	YNL072W	RNH201	-0.196212	8.92684	2.42347	0.11953	0.556648
1460	YKL032C	IXR1	-0.195819	5.77729	0.806693	0.3691	0.798708
3405	YPR098C	YPR098C	-0.195633	9.60948	2.76999	0.0960465	0.525149
859	YLR172C	DPH5	-0.195587	5.74838	1.04654	0.306305	0.746887
130	YEL012W	UBC8	-0.195486	8.62011	2.13022	0.14442	0.59051
3972	YLL012W	YEH1	-0.194423	8.44632	1.57986	0.208781	0.667793
3561	YGR112W	SHY1	-0.194149	7.30484	2.36741	0.123893	0.568321
4678	YKL079W	SMY1	-0.194075	7.88489	1.33964	0.247098	0.692707
4499	YBR137W	YBR137W	-0.194036	8.07777	1.8439	0.174494	0.628318
2223	YNL009W	IDP3	-0.193428	8.82628	2.76328	0.0964502	0.525379
4307	YDL130W	RPP1B	-0.192624	5.61357	0.565814	0.451927	0.849387
3018	YGL028C	SCW11	-0.191874	7.14187	1.31104	0.252207	0.694194
4173	YDR336W	MRX8	-0.19179	5.05156	0.949035	0.329965	0.767539
3374	YDR272W	GLO2	-0.191512	7.116	1.17888	0.277585	0.716854
3768	YBR161W	CSH1	-0.191451	6.90568	1.72837	0.188619	0.64438
172	YCL050C	APA1	-0.191447	8.68406	3.99907	0.0455255	0.390889
2635	YNL215W	IES2	-0.191391	5.85264	0.620257	0.430952	0.838068
690	YGR144W	THI4	-0.1913	8.9317	1.91816	0.16606	0.620769
2456	YBR226C	YBR226C	-0.191266	8.59327	1.63963	0.200377	0.655919
2037	YLR405W	DUS4	-0.191246	6.16165	0.476153	0.49017	0.877039
1539	YOR172W	YRM1	-0.191245	6.38727	0.748895	0.386826	0.803092
1189	YDR065W	RRG1	-0.191041	2.88028	0.124479	0.724226	0.977746
3319	YJL164C	TPK1	-0.189474	7.05526	1.67754	0.195252	0.649985
1356	YMR271C	URA10	-0.189195	8.73368	2.44446	0.11794	0.555889
2140	YHR152W	SPO12	-0.18893	6.922	1.14319	0.284979	0.723108
1263	YGR178C	PBP1	-0.188912	8.19519	1.34162	0.246748	0.692707
4225	YCR075C	ERS1	-0.188379	9.2573	2.45096	0.117453	0.554679
3881	YOL003C	PFA4	-0.188223	7.48654	1.15827	0.281825	0.721321
2405	YHR115C	DMA1	-0.188166	7.41305	1.06222	0.302709	0.743495
848	YNL043C	YNL043C	-0.188138	7.52297	1.68385	0.194414	0.648559
1590	YLR204W	QRI5	-0.188049	4.94056	0.234127	0.62848	0.938144
3812	YGR109C	CLB6	-0.18802	7.87764	1.52444	0.216948	0.676402
2644	YIL072W	HOP1	-0.187999	7.112	0.703652	0.401559	0.812367
4264	YLR332W	MID2	-0.187994	7.48918	2.18165	0.139664	0.579469
4405	YNR042W	YNR042W	-0.187951	7.19254	0.711867	0.398825	0.811484
4776	YNL325C	FIG4	-0.187826	8.14858	1.36261	0.243086	0.692707
2970	YOR108W	LEU9	-0.187635	7.27368	1.15757	0.28197	0.721321
4635	YIL024C	YIL024C	-0.187439	6.73523	0.713224	0.398375	0.811484
73	YKL121W	DGR2	-0.186839	6.13345	0.554968	0.456295	0.851927
1979	YEL041W	YEF1	-0.186789	1.09592	0.208796	0.647713	0.949293
3981	YLR348C	DIC1	-0.18674	7.2317	1.24339	0.264819	0.705669
18	YBR169C	SSE2	-0.186398	7.47927	2.82117	0.0930287	0.515672
2363	YPL138C	SPP1	-0.185956	7.13072	1.11367	0.291286	0.728722
1543	YOR325W	YOR325W	-0.185859	10.1758	4.53269	0.0332533	0.334142
2030	YNL052W	COX5A	-0.185722	8.78209	3.62471	0.0569274	0.420172
59	YGL010W	MPO1	-0.185484	7.92887	1.89099	0.16909	0.624289
1273	YKL140W	TGL1	-0.185273	7.61961	1.15029	0.283488	0.72252
2497	YNR024W	MPP6	-0.185186	7.27037	1.18601	0.276136	0.716289
133	YPR089W	YPR089W	-0.184943	7.25716	1.9751	0.159907	0.616218
2523	YNL078W	NIS1	-0.18453	9.70757	2.53689	0.111214	0.540253
4378	YMR315W	YMR315W	-0.184504	9.17382	1.65855	0.197799	0.652602
4421	YMR306W	FKS3	-0.184491	8.97919	1.79281	0.180584	0.631717
2940	YGR028W	MSP1	-0.184455	9.43092	4.2999	0.0381146	0.363046
618	YHL014C	YLF2	-0.184439	7.35772	1.63223	0.201395	0.655928
1921	YIL137C	TMA108	-0.184303	8.57279	1.1471	0.284158	0.723108
2321	YNL318C	HXT14	-0.184004	8.60899	1.57116	0.210039	0.669296
579	YDL110C	TMA17	-0.183983	8.35481	1.8578	0.172878	0.626441
3104	YOL031C	SIL1	-0.183951	7.56911	1.47246	0.224959	0.684885
2936	YLR035C	MLH2	-0.183948	7.7067	2.01763	0.155482	0.610055
4049	YIL112W	HOS4	-0.183791	7.28995	2.29881	0.129473	0.572966
4036	YAL060W	BDH1	-0.183679	8.53103	0.976275	0.32312	0.761389
872	YKR039W	GAP1	-0.18329	7.71468	0.969625	0.324774	0.761389
4063	YKR017C	HEL1	-0.183091	6.95655	1.22555	0.268275	0.70771
3864	YOR311C	DGK1	-0.182842	7.09967	0.58348	0.444952	0.845008
1285	YNR051C	BRE5	-0.182735	6.21213	0.408976	0.52249	0.902091
3998	YCL033C	MXR2	-0.18268	-0.283917	0.0822778	0.774234	0.995326
767	YML120C	NDI1	-0.182458	8.61165	1.80162	0.179517	0.631192
4181	YIL168W		-0.182341	9.44942	4.18339	0.0408221	0.371125
547	YGR154C	GTO1	-0.182293	7.94917	1.88214	0.170091	0.624289
173	YKL097C	YKL097C	-0.182106	7.01867	0.679187	0.409867	0.819904
1821	YDR519W	FPR2	-0.181969	6.65695	0.779626	0.377256	0.801724
3428	YLL026W	HSP104	-0.181875	8.42428	2.93239	0.0868191	0.506305
4060	YLL027W	ISA1	-0.181684	3.11833	0.112555	0.737254	0.979956
3362	YMR119W	ASI1	-0.181475	7.23208	0.738125	0.390262	0.805241
160	YKR073C	YKR073C	-0.181373	-0.396999	0.0573498	0.810735	1
3912	YKR101W	SIR1	-0.181321	8.55594	2.0996	0.147338	0.59491
1588	YDR410C	STE14	-0.181203	0.744636	0.160434	0.688757	0.968923
4313	YKR065C	PAM17	-0.180941	7.86803	1.761	0.1845	0.638001
2453	YNL255C	GIS2	-0.18086	9.35726	2.19342	0.138601	0.579469
4163	YGL242C	YGL242C	-0.180854	8.70894	2.5852	0.107866	0.535963
743	YDL138W	RGT2	-0.1808	9.82443	4.18674	0.0407414	0.371125
3415	YER027C	GAL83	-0.180675	7.89803	1.31321	0.251814	0.69393
3446	YML112W	CTK3	-0.180642	8.20992	2.01334	0.155922	0.610055
1346	YML123C	PHO84	-0.180553	6.30407	0.351493	0.553269	0.911007
424	YHR105W	YPT35	-0.180442	7.78045	1.17433	0.278513	0.717431
1308	YOL137W	BSC6	-0.180245	7.94141	1.63511	0.200998	0.655928
330	YCR083W	TRX3	-0.179822	7.9026	2.48908	0.114639	0.548664
3816	YHR017W	YSC83	-0.179761	7.31897	1.15068	0.283407	0.72252
625	YCR020C-A	MAK31	-0.179646	7.70378	1.55105	0.212981	0.671399
366	YNR032W	PPG1	-0.17958	7.33725	1.79349	0.180502	0.631717
523	YPR021C	AGC1	-0.179557	7.66578	1.3779	0.240459	0.692707
1927	YML005W	TRM12	-0.179545	8.17741	1.77916	0.182252	0.633031
4245	YEL039C	CYC7	-0.179011	8.2799	1.54298	0.214175	0.672106
978	YDR031W	MIX14	-0.178478	7.94457	1.65557	0.198202	0.652694
2828	YER069W	ARG5,6	-0.178369	8.24682	1.82483	0.17674	0.630785
1064	YLR349W	YLR349W	-0.178184	8.12321	1.11338	0.291347	0.728722
3148	YJL147C	MRX5	-0.177867	7.0352	1.02218	0.312004	0.753722
229	YOR358W	HAP5	-0.177756	6.46343	0.728888	0.393244	0.805524
2911	YML012W	ERV25	-0.177418	8.10557	1.27435	0.258953	0.698065
3659	YHL023C	NPR3	-0.177334	-1.09595	0.040162	0.841164	1
4138	YPL220W	RPL1A	-0.177271	7.03346	0.967426	0.325323	0.761389
1973	YLR299W	ECM38	-0.177261	7.52445	2.21625	0.136564	0.578361
4391	YMR006C	PLB2	-0.177037	9.2465	3.23076	0.0722672	0.467311
2016	YBR048W	RPS11B	-0.176689	4.432	0.25225	0.615495	0.937396
2473	YIR019C	FLO11	-0.176676	8.77408	1.80374	0.179261	0.63079
1382	YJL084C	ALY2	-0.176433	9.72571	1.72603	0.188918	0.644489
3234	YPL130W	SPO19	-0.176281	8.37607	1.68948	0.19367	0.648219
793	YNL083W	SAL1	-0.176225	8.29515	2.59843	0.10697	0.535963
3204	YLR352W	YLR352W	-0.176204	8.36064	0.875297	0.349493	0.783027
2630	YNL311C	SKP2	-0.176064	8.67099	1.22728	0.267937	0.707541
1812	YER039C	HVG1	-0.176035	4.73295	0.235758	0.627287	0.937971
1538	YMR318C	ADH6	-0.175749	9.10994	1.50583	0.219776	0.678629
4240	YDR383C	NKP1	-0.175643	7.35534	0.896398	0.343749	0.777361
376	YKL164C	PIR1	-0.175578	8.3778	2.68088	0.10156	0.53333
307	YDL167C	NRP1	-0.175159	9.23144	2.65998	0.102902	0.533348
1282	YMR319C	FET4	-0.174931	8.57143	1.27185	0.25942	0.698506
2111	YBR262C	MIC12	-0.174875	8.75945	0.971647	0.32427	0.761389
3451	YOR317W	FAA1	-0.174857	8.50428	2.13196	0.144256	0.59051
2419	YEL066W	HPA3	-0.174844	8.28862	2.24776	0.133808	0.575493
1089	YLR027C	AAT2	-0.174537	5.50047	0.281466	0.595742	0.931717
3796	YJL134W	LCB3	-0.174094	8.76275	1.25929	0.261786	0.701347
3567	YHR079C	IRE1	-0.173944	8.12005	0.871855	0.350442	0.783696
3217	YER134C	YER134C	-0.17367	6.39262	0.747111	0.387393	0.803092
2798	YBR295W	PCA1	-0.173456	7.65355	1.41524	0.234188	0.692707
2572	YOR377W	ATF1	-0.173419	7.99482	1.01816	0.312956	0.754498
4471	YOR320C	GNT1	-0.173345	9.1397	3.34947	0.0672267	0.45204
1985	YKR077W	MSA2	-0.173337	7.46567	0.809291	0.36833	0.798708
1050	YDL227C	HO	-0.173038	10.1183	3.41657	0.0645448	0.444161
3877	YPL261C	YPL261C	-0.173011	8.91158	2.53738	0.111179	0.540253
1306	YMR133W	REC114	-0.172297	8.77755	1.65534	0.198234	0.652694
2020	YGR100W	MDR1	-0.171709	9.06923	3.40633	0.0649466	0.444793
902	YFL049W	SWP82	-0.171565	8.12642	1.08882	0.296732	0.734512
675	YDL009C	YDL009C	-0.171525	-0.123495	0.0924064	0.76114	0.991788
1269	YLR381W	CTF3	-0.170976	6.54769	0.425302	0.514303	0.895661
1968	YBR203W	COS111	-0.17077	6.86212	0.734516	0.391423	0.805418
3957	YOR052C	TMC1	-0.170342	8.72491	1.32718	0.249308	0.692707
403	YEL064C	AVT2	-0.170222	7.45924	0.46782	0.493992	0.880665
3038	YIL038C	NOT3	-0.170001	7.59309	1.84495	0.174371	0.628318
3585	YNL076W	MKS1	-0.16994	9.50737	1.58495	0.208049	0.667052
112	YPR155C	NCA2	-0.169863	7.82724	1.2876	0.256491	0.698032
2702	YJL192C	SOP4	-0.169784	5.97627	0.346129	0.556312	0.911249
795	YLR246W	ERF2	-0.169408	6.52288	0.382128	0.536467	0.904786
3589	YOR029W	YOR029W	-0.169057	9.17337	1.27523	0.258787	0.698065
1891	YFR015C	GSY1	-0.168849	7.72266	1.54142	0.214407	0.672144
4397	YEL071W	DLD3	-0.16872	7.99112	1.1118	0.291691	0.728774
2470	YBL042C	FUI1	-0.168281	5.16012	0.603232	0.437348	0.842008
1230	YDL225W	SHS1	-0.168148	8.32884	1.3739	0.241143	0.692707
3113	YKR042W	UTH1	-0.168147	6.32042	0.56415	0.452593	0.849387
395	YOL126C	MDH2	-0.167853	8.82744	2.91425	0.0878002	0.508945
666	YPL046C	ELC1	-0.16782	6.87107	0.585743	0.44407	0.845008
4525	YGR266W	YGR266W	-0.167733	0.631834	0.118917	0.730212	0.977892
4585	YJR059W	PTK2	-0.167505	8.33036	1.42061	0.233304	0.692707
3228	YOR158W	PET123	-0.167235	5.72612	0.753296	0.385435	0.803092
4117	YPR172W	YPR172W	-0.167163	7.13263	0.874416	0.349736	0.783085
3128	YOL105C	WSC3	-0.166689	8.68552	2.07804	0.149432	0.598679
1183	YOR243C	PUS7	-0.166432	6.91973	0.838814	0.359736	0.790534
1427	YOR378W	AMF1	-0.165857	8.36059	0.668343	0.41363	0.824692
79	YCR090C	YCR090C	-0.165682	8.01641	0.736804	0.390686	0.805241
862	YBL082C	ALG3	-0.165532	7.94584	1.07449	0.299933	0.739017
1996	YKL041W	VPS24	-0.165317	4.20121	0.159721	0.689413	0.968923
1747	YER129W	SAK1	-0.165283	6.97343	0.908824	0.340427	0.776437
513	YER098W	UBP9	-0.164836	9.41875	2.21622	0.136567	0.578361
3441	YIL156W	UBP7	-0.164708	8.97506	2.23424	0.134983	0.577967
24	YKL065C	YET1	-0.164148	7.59546	1.02792	0.310648	0.75216
1084	YLR393W	ATP10	-0.164104	5.77337	0.488732	0.484494	0.874084
304	YCL027W	FUS1	-0.164019	7.0425	0.56557	0.452024	0.849387
1214	YDR032C	PST2	-0.164004	8.58848	1.83244	0.17584	0.630398
2485	YDR501W	PLM2	-0.163915	7.14201	0.640641	0.423479	0.833972
1657	YGR125W	YGR125W	-0.163911	9.04815	1.7443	0.186595	0.642479
3480	YER078C	ICP55	-0.163242	8.19974	1.2665	0.260424	0.699516
2056	YIL054W	YIL054W	-0.163192	8.27381	1.12709	0.288396	0.728465
1963	YML019W	OST6	-0.162947	8.16804	1.30367	0.253543	0.695115
361	YHR057C	CPR2	-0.1627	7.90048	0.831541	0.361827	0.792564
4809	YPR065W	ROX1	-0.16225	8.54501	1.24628	0.264263	0.704849
494	YDR018C	YDR018C	-0.161498	9.44878	1.72718	0.188771	0.644444
4235	YNL108C	YNL108C	-0.161378	8.22915	1.02362	0.311663	0.753606
2951	YLR122C	YLR122C	-0.161365	9.16469	1.54825	0.213393	0.671399
57	YKL092C	BUD2	-0.161098	6.98271	0.602758	0.437528	0.842018
3433	YLL019C	KNS1	-0.160791	7.63794	1.17688	0.277993	0.716854
1195	YGR208W	SER2	-0.160695	8.65447	0.976613	0.323036	0.761389
3136	YEL062W	NPR2	-0.160463	7.80978	1.49957	0.220737	0.68042
4170	YJR069C	HAM1	-0.160218	8.48649	1.3785	0.240358	0.692707
39	YKR055W	RHO4	-0.160121	7.06551	0.576917	0.447523	0.847374
2061	YJR062C	NTA1	-0.159908	8.14471	1.35676	0.244099	0.692707
571	YLR389C	STE23	-0.15974	7.46774	1.15877	0.281722	0.721321
4761	YFR036W	CDC26	-0.159539	6.61188	0.724859	0.394555	0.807379
2102	YKL160W	ELF1	-0.159498	5.69236	0.321865	0.570489	0.917336
1841	YER119C-A	YER119C-A	-0.159341	6.03401	0.383181	0.535906	0.904786
549	YOR384W	FRE5	-0.159259	7.32474	1.27427	0.258967	0.698065
4692	YIL165C	YIL165C	-0.158815	8.83915	1.81806	0.177544	0.630785
4319	YPL104W	MSD1	-0.158782	4.25677	0.194416	0.659267	0.958823
188	YCR102C	YCR102C	-0.158723	7.90318	0.629816	0.427423	0.835627
1364	YPR060C	ARO7	-0.158686	8.38579	0.948157	0.330189	0.767539
1133	YDR312W	SSF2	-0.158447	-0.481589	0.0579765	0.809723	1
804	YBR063C	YBR063C	-0.158135	8.25572	2.03277	0.15394	0.608092
4159	YCR060W	TAH1	-0.158122	7.87667	1.38269	0.239643	0.692707
2108	YCR094W	CDC50	-0.157851	6.40765	0.290398	0.589965	0.929017
1809	YOR135C	IRC14	-0.157649	5.58026	0.487624	0.484989	0.874651
926	YJR024C	MDE1	-0.156955	9.12361	2.15916	0.141722	0.584985
423	YOR008C-A	YOR008C-A	-0.156824	8.26982	0.86835	0.351413	0.784229
2866	YDL047W	SIT4	-0.156685	1.05019	0.0145864	0.90387	1
1401	YFR006W	YFR006W	-0.156451	8.01803	1.01352	0.314062	0.755286
2148	YBL083C	YBL083C	-0.156387	7.07755	0.590976	0.442042	0.845008
3806	YDL162C	YDL162C	-0.15566	8.2371	1.93003	0.164755	0.620769
2692	YDL177C	YDL177C	-0.155623	10.3947	3.22709	0.0724291	0.467311
1171	YDL079C	MRK1	-0.155434	7.98205	0.939531	0.332399	0.769051
2242	YDL049C	KNH1	-0.155327	7.63697	0.633431	0.4261	0.835377
3640	YER108C		-0.155236	5.32371	0.452107	0.501336	0.887192
1640	YLR098C	CHA4	-0.155148	8.44178	0.879638	0.348301	0.781983
2710	YOR050C	YOR050C	-0.154754	8.978	1.5123	0.218788	0.677257
3552	YNL160W	YGP1	-0.154488	7.28714	0.775245	0.378599	0.802324
2094	YOL051W	GAL11	-0.154316	1.87341	0.033829	0.854071	1
2218	YGL039W	YGL039W	-0.154041	8.03306	0.914129	0.339021	0.775148
3724	YNR033W	ABZ1	-0.154012	7.75842	1.71598	0.190211	0.646609
1995	YML102W	CAC2	-0.153911	6.37554	0.683918	0.408241	0.818576
1078	YGR093W	DRN1	-0.153905	8.80341	3.73774	0.0531965	0.409996
2143	YNR031C	SSK2	-0.153807	7.2482	0.800484	0.370949	0.798775
914	YDR076W	RAD55	-0.153437	6.06075	0.303232	0.581863	0.925302
1779	YDL133C-A	RPL41B	-0.152875	8.6923	2.05808	0.151401	0.601235
4082	YLR324W	PEX30	-0.152695	6.81814	0.630292	0.427248	0.835627
2842	YNL339C	YRF1-6	-0.152644	8.58031	0.935201	0.333515	0.769555
282	YDR085C	AFR1	-0.152521	8.62708	1.76964	0.183427	0.635659
3386	YML042W	CAT2	-0.152265	7.95167	0.783865	0.375962	0.800976
475	YOL141W	PPM2	-0.152127	9.804	2.82615	0.0927406	0.515672
3186	YFR010W	UBP6	-0.151638	7.97246	1.09768	0.294775	0.73101
1642	YBR040W	FIG1	-0.151368	7.32887	0.572368	0.44932	0.848108
2915	YOR380W	RDR1	-0.151175	6.87156	0.966935	0.325446	0.761389
537	YGL202W	ARO8	-0.151088	6.88833	0.831024	0.361977	0.792564
1989	YNL085W	MKT1	-0.151036	9.39481	2.59076	0.107489	0.535963
3845	YLR366W	YLR366W	-0.150939	6.69766	0.796513	0.372138	0.798972
4610	YIR030C	DCG1	-0.150556	7.88183	0.995659	0.318363	0.758948
674	YDL130W-A	STF1	-0.150247	7.3908	1.13233	0.28728	0.726799
233	YDL113C	ATG20	-0.150117	7.79543	1.26729	0.260275	0.699516
2438	YNR075W	COS10	-0.149971	7.40009	0.753128	0.385488	0.803092
3656	YNL224C	SQS1	-0.149367	6.30102	0.390574	0.531998	0.904786
2988	YDR239C	YDR239C	-0.149221	8.51101	1.53968	0.214666	0.672332
4555	YNL146W	YNL146W	-0.148574	9.35871	2.50065	0.1138	0.546533
1527	YNL289W	PCL1	-0.148557	8.32872	1.36172	0.243239	0.692707
1825	YCR106W	RDS1	-0.148502	8.26558	1.01466	0.31379	0.755008
962	YLR286C	CTS1	-0.148419	9.71603	3.60528	0.0575965	0.422287
2311	YKL025C	PAN3	-0.148366	6.9709	0.480759	0.488079	0.876736
164	YPL002C	SNF8	-0.148127	4.63739	0.105051	0.74585	0.984346
759	YML050W	AIM32	-0.147847	9.21794	2.28815	0.130365	0.572966
777	YMR267W	PPA2	-0.147797	3.31539	0.109196	0.741062	0.981873
429	YDL240W	LRG1	-0.147558	8.44682	0.692477	0.405323	0.81658
2795	YER075C	PTP3	-0.147304	8.53412	1.23105	0.267202	0.707541
2144	YMR160W	YMR160W	-0.147255	7.77605	1.03048	0.310045	0.751629
2612	YDR264C	AKR1	-0.147066	1.00388	0.00689209	0.933837	1
147	YNL235C	YNL235C	-0.146628	6.718	0.682666	0.40867	0.818576
56	YNR069C	BSC5	-0.14653	9.32698	1.81014	0.178491	0.630785
279	YLR113W	HOG1	-0.146478	8.21033	0.742562	0.388841	0.80404
1557	YOR023C	AHC1	-0.146476	8.94866	1.40972	0.235103	0.692707
963	YJL178C	ATG27	-0.146416	8.11417	1.05078	0.305326	0.746887
104	YFR043C	IRC6	-0.146151	-0.151016	0.0619136	0.803497	1
4362	YIL162W	SUC2	-0.146128	9.88558	3.22872	0.0723572	0.467311
3429	YHR136C	SPL2	-0.146021	7.78335	1.23595	0.266254	0.707026
1236	YBL056W	PTC3	-0.14592	8.10397	1.11521	0.290953	0.728722
7	YOR352W	TFB6	-0.145876	5.8308	0.40554	0.524242	0.902215
3251	YML104C	MDM1	-0.145562	8.95906	1.2267	0.268049	0.707541
495	YBR249C	ARO4	-0.145393	7.80793	1.22663	0.268063	0.707541
1646	YNL321W	VNX1	-0.145155	9.26629	2.5195	0.112446	0.543867
4078	YNL332W	THI12	-0.144965	7.63736	0.841376	0.359003	0.789765
2052	YLR031W	YLR031W	-0.144803	7.54791	0.594675	0.440617	0.845008
1805	YBR261C	TAE1	-0.144517	8.41557	1.35599	0.244233	0.692707
2540	YER053C	PIC2	-0.144199	7.7401	0.634241	0.425804	0.835377
1923	YML070W	DAK1	-0.144108	7.85212	0.796204	0.372231	0.798972
944	YER049W	TPA1	-0.143127	8.55563	0.696552	0.403945	0.81554
4682	YHR082C	KSP1	-0.143031	8.20551	1.23874	0.265715	0.706491
1578	YIR024C	INA22	-0.142525	8.27673	1.44241	0.22975	0.690396
2127	YAL019W	FUN30	-0.142459	7.44595	1.31785	0.250979	0.693468
4250	YMR201C	RAD14	-0.142364	7.49147	0.650509	0.419931	0.830039
4299	YAL012W	CYS3	-0.142227	3.20225	0.0622727	0.802939	1
940	YGR037C	ACB1	-0.141763	7.3281	1.15106	0.283327	0.72252
4278	YLR363C	NMD4	-0.141619	7.63153	0.710058	0.399425	0.811484
4723	YKR023W	YKR023W	-0.141578	7.17624	0.652083	0.419369	0.82961
27	YKR029C	SET3	-0.141356	6.45123	0.676973	0.410631	0.820895
2907	YKR043C	SHB17	-0.141092	7.8039	0.92459	0.336273	0.771338
2300	YML111W	BUL2	-0.140554	8.90637	1.55252	0.212763	0.671399
708	YBR230C	OM14	-0.140387	8.32369	1.12212	0.289462	0.728465
4337	YBR147W	RTC2	-0.140329	9.21691	1.79446	0.180383	0.631717
1643	YKL137W	CMC1	-0.140239	6.59636	0.553496	0.456893	0.852053
700	YOL083W	ATG34	-0.140204	6.30288	0.524311	0.469008	0.861638
2239	YMR280C	CAT8	-0.140177	0.00125661	0.04278	0.83614	1
3902	YGL146C	RRT6	-0.1399	7.31877	0.409706	0.522119	0.901774
1023	YNL336W	COS1	-0.139879	8.92236	1.46017	0.226903	0.686938
1573	YGR139W	YGR139W	-0.139822	8.19425	1.75647	0.185065	0.639496
3606	YBL045C	COR1	-0.139821	7.501	0.612713	0.433768	0.839008
3839	YCL024W	KCC4	-0.139804	7.10928	0.404626	0.52471	0.902366
4562	YDR269C	YDR269C	-0.139561	8.59608	0.986411	0.320621	0.760055
3836	YDR036C	EHD3	-0.139017	9.50979	1.62826	0.201944	0.657272
1061	YGR205W	TDA10	-0.138814	8.33905	0.647665	0.420949	0.831029
2629	YLR020C	YEH2	-0.138556	7.97907	1.11937	0.290055	0.728465
2872	YLR375W	STP3	-0.138554	8.55766	1.12564	0.288708	0.728465
4684	YPR050C	YPR050C	-0.138518	6.96415	0.798601	0.371512	0.798972
786	YBL046W	PSY4	-0.138428	5.77824	0.495824	0.481341	0.870576
1673	YOL124C	TRM11	-0.138263	8.38206	0.85825	0.354229	0.785988
1493	YPR193C	HPA2	-0.137581	7.38311	0.535966	0.464109	0.858852
4385	YKL157W	APE2	-0.137513	6.70153	0.583849	0.444808	0.845008
3599	YJR142W	YJR142W	-0.137396	9.12716	1.37458	0.241027	0.692707
2967	YML075C	HMG1	-0.13732	7.88891	1.08376	0.297859	0.736543
3068	YGR018C	YGR018C	-0.137301	9.42203	1.9697	0.16048	0.61651
792	YMR159C	ATG16	-0.137301	8.95573	1.48624	0.222801	0.681303
886	YLR125W	YLR125W	-0.137179	0.509307	0.0823263	0.774169	0.995326
2660	YJR053W	BFA1	-0.137041	7.81623	1.58424	0.20815	0.667052
2174	YIL121W	QDR2	-0.136946	6.52079	0.589207	0.442726	0.845008
1174	YOR265W	RBL2	-0.13655	7.42857	0.528065	0.467422	0.860363
3943	YPL232W	SSO1	-0.136547	7.95094	0.321763	0.57055	0.917336
2076	YLR391W		-0.136363	7.6561	0.378755	0.53827	0.904786
4741	YGR223C	HSV2	-0.136155	6.65066	0.380014	0.537596	0.904786
1658	YBR103W	SIF2	-0.136071	6.57434	0.929099	0.335097	0.770159
1731	YGR254W	ENO1	-0.135935	7.37875	0.757904	0.383985	0.803092
1029	YOR211C	MGM1	-0.135843	3.36064	0.0560941	0.812779	1
3229	YAL005C	SSA1	-0.135826	8.62902	0.844948	0.357986	0.788712
408	YJR126C	VPS70	-0.135715	9.10207	1.94285	0.163359	0.61981
2518	YCR016W	YCR016W	-0.135662	7.53316	0.528654	0.467173	0.860363
3061	YGR215W	RSM27	-0.135615	2.09147	0.0428451	0.836017	1
1762	YLR364W	GRX8	-0.135598	-0.198217	0.0567616	0.81169	1
3360	YER055C	HIS1	-0.135553	7.65736	0.740544	0.389487	0.804527
3369	YDL065C	PEX19	-0.135547	-0.775512	0.0318977	0.858252	1
453	YDR408C	ADE8	-0.135485	0.979628	0.0798563	0.777492	0.996589
4127	YOL114C	YOL114C	-0.13503	7.80221	1.33253	0.248356	0.692707
3462	YDR075W	PPH3	-0.134913	7.48924	0.682617	0.408687	0.818576
1954	YPR201W	ARR3	-0.134806	7.25779	0.746443	0.387605	0.803092
4413	YGR271W	SLH1	-0.134588	7.05498	0.94365	0.331341	0.768067
1435	YGR107W	YGR107W	-0.134585	8.27416	1.32155	0.250314	0.693468
1714	YMR145C	NDE1	-0.134536	9.23994	1.9443	0.163202	0.61981
3220	YDR171W	HSP42	-0.134454	8.76989	0.95786	0.327727	0.764484
3014	YPR013C	CMR3	-0.134049	8.29638	1.63257	0.201349	0.655928
949	YAL068C	PAU8	-0.133907	8.7581	1.03349	0.309341	0.750961
4546	YMR153C-A	YMR153C-A	-0.133865	8.63076	1.6084	0.204717	0.661384
3167	YGR275W	RTT102	-0.133816	7.57705	1.03377	0.309274	0.750961
619	YOL162W	YOL162W	-0.13367	8.51167	1.18642	0.276052	0.716289
2082	YMR195W	ICY1	-0.133294	8.6129	0.826587	0.363261	0.793214
1676	YMR084W	YMR084W	-0.133252	8.4713	1.14712	0.284153	0.723108
2813	YOL099C	YOL099C	-0.133219	7.76796	0.496482	0.48105	0.87048
1052	YDR046C	BAP3	-0.133138	8.76604	1.53594	0.215223	0.673201
1229	YBL052C	SAS3	-0.133028	6.65522	0.439579	0.507326	0.892223
411	YBR113W	YBR113W	-0.132503	6.21362	0.349295	0.554512	0.911249
2043	YDR006C	SOK1	-0.132399	10.5447	1.14377	0.284857	0.723108
1518	YKR021W	ALY1	-0.132362	7.6012	1.53622	0.215181	0.673201
4203	YDR262W	YDR262W	-0.132259	7.78085	0.585161	0.444297	0.845008
4234	YIL023C	YKE4	-0.132239	7.4248	0.401984	0.526066	0.902592
2591	YKR053C	YSR3	-0.132014	8.15341	1.1155	0.29089	0.728722
3924	YMR278W	PRM15	-0.131942	9.20046	0.920625	0.337311	0.772991
491	YBR281C	DUG2	-0.1317	8.1754	0.558261	0.454962	0.850427
1204	YLR070C	XYL2	-0.131674	7.88412	0.823634	0.36412	0.794009
1386	YKR006C	MRPL13	-0.131557	2.26475	0.0483684	0.825927	1
4424	YML100W-A	YML100W-A	-0.130868	8.53498	1.46993	0.225356	0.684885
3635	YDR222W	YDR222W	-0.130702	7.06518	0.706788	0.400512	0.811674
245	YIL120W	QDR1	-0.130633	10.0325	1.49291	0.221765	0.681154
1617	YMR234W	RNH1	-0.130632	8.39029	0.941509	0.33189	0.768613
204	YBR301W	PAU24	-0.130601	8.02281	0.560681	0.453986	0.849723
3093	YMR238W	DFG5	-0.130586	8.12186	1.13612	0.286475	0.725907
3502	YOR053W	YOR053W	-0.130401	8.96784	1.38141	0.239861	0.692707
3230	YJR131W	MNS1	-0.130301	9.51482	1.81843	0.177501	0.630785
2372	YMR020W	FMS1	-0.130198	8.9096	1.35076	0.245145	0.692707
3206	YGL262W	YGL262W	-0.130031	7.25677	0.44816	0.50321	0.888875
2444	YKL017C	HCS1	-0.13001	8.31305	0.788052	0.37469	0.799681
3528	YOR343C	YOR343C	-0.129981	8.6942	0.786448	0.375176	0.799804
2375	YHL013C	OTU2	-0.129685	7.31064	0.63397	0.425903	0.835377
2764	YDR074W	TPS2	-0.129576	9.36496	0.972443	0.324072	0.761389
3976	YPR020W	ATP20	-0.129284	8.00102	0.787328	0.374909	0.799796
455	YOR242C	SSP2	-0.129203	7.3721	0.397876	0.528188	0.902592
3058	YOR059C	LPL1	-0.129054	9.58077	1.69666	0.192725	0.648219
2012	YMR002W	MIX17	-0.128585	8.44729	0.653356	0.418915	0.829394
1960	YLL063C	AYT1	-0.128475	7.67811	0.817056	0.366042	0.797479
243	YCL001W	RER1	-0.128205	6.72836	0.762633	0.382506	0.803092
3932	YOR196C	LIP5	-0.128155	2.60682	0.0518311	0.819907	1
3350	YDR346C	SVF1	-0.128039	6.45815	0.334446	0.563053	0.913207
2663	YLR443W	ECM7	-0.127958	8.05921	0.670366	0.412924	0.823967
2110	YJR100C	AIM25	-0.127945	8.86453	1.49417	0.22157	0.681154
2830	YPR196W	YPR196W	-0.127935	7.35734	0.503485	0.477973	0.867797
1901	YNR045W	PET494	-0.127835	6.87368	0.642697	0.422736	0.833191
2519	YCR022C	YCR022C	-0.127747	6.85604	0.319488	0.571915	0.91839
3072	YDL242W	YDL242W	-0.127583	9.41262	0.810041	0.368108	0.798708
1652	YGL035C	MIG1	-0.127465	8.54402	1.22917	0.267569	0.707541
2000	YML027W	YOX1	-0.12672	7.51716	0.858162	0.354254	0.785988
3524	YDL168W	SFA1	-0.126523	9.15965	1.38274	0.239635	0.692707
2802	YKR058W	GLG1	-0.126118	7.90606	0.450295	0.502195	0.888113
3235	YOR314W	YOR314W	-0.126071	7.42101	0.397752	0.528253	0.902592
1758	YGR243W	MPC3	-0.126044	6.75718	0.565408	0.45209	0.849387
1577	YNL065W	AQR1	-0.125987	9.52953	0.999535	0.317423	0.758948
3062	YFL048C	EMP47	-0.125796	7.79731	0.731411	0.392426	0.805418
3786	YGR135W	PRE9	-0.125658	5.94999	0.239563	0.624522	0.937396
3142	YBR250W	SPO23	-0.125657	8.64138	1.1122	0.291605	0.728774
433	YML117W-A		-0.125653	6.77441	0.555113	0.456236	0.851927
3793	YPR117W	YPR117W	-0.125637	7.4177	0.994091	0.318744	0.758948
1499	YML082W	YML082W	-0.125096	8.17922	1.17616	0.27814	0.716854
2788	YIL007C	NAS2	-0.125065	8.80978	1.28131	0.257656	0.69805
1196	YIL066C	RNR3	-0.124898	10.0246	2.56813	0.109036	0.538799
779	YDL057W	YDL057W	-0.124839	1.21703	0.0874297	0.767471	0.992321
3718	YBR099C	YBR099C	-0.12481	5.72205	0.220731	0.638483	0.946592
2594	YBR129C	OPY1	-0.124715	7.25026	0.737546	0.390448	0.805241
325	YBR151W	APD1	-0.124531	7.47763	0.718623	0.396596	0.810179
2517	YKR060W	UTP30	-0.124368	6.58902	0.287205	0.592017	0.930708
1788	YOR067C	ALG8	-0.124057	8.03932	0.558467	0.454879	0.850427
1145	YEL052W	AFG1	-0.123843	9.17411	1.82814	0.176347	0.630477
4798	YGL248W	PDE1	-0.123839	7.36547	0.561503	0.453655	0.849723
750	YJR110W	YMR1	-0.123819	8.16256	1.01581	0.313514	0.755008
2019	YCL039W	GID7	-0.123628	-0.364404	0.0352555	0.851061	1
2163	YBR062C	YBR062C	-0.123249	8.10465	0.84401	0.358252	0.788712
4	YDR095C	YDR095C	-0.123241	8.63768	1.39002	0.238402	0.692707
81	YLR221C	RSA3	-0.122776	6.92681	0.607552	0.435711	0.840762
4289	YLR082C	SRL2	-0.122772	7.7995	0.873592	0.349963	0.783085
1956	YOR062C	YOR062C	-0.122722	8.92589	0.768146	0.380791	0.803092
442	YDR480W	DIG2	-0.122607	6.35706	0.332299	0.564309	0.913724
865	YDR466W	PKH3	-0.122403	6.93793	0.355983	0.550745	0.909771
3593	YIL055C	YIL055C	-0.122351	9.00568	1.14354	0.284905	0.723108
641	YOR089C	VPS21	-0.12176	5.28725	0.177908	0.673177	0.962086
1507	YPR061C	JID1	-0.121667	6.96614	0.306199	0.580022	0.925154
3439	YGL164C	YRB30	-0.121594	7.81299	0.828828	0.362612	0.792612
3753	YIL012W	YIL012W	-0.120718	7.61704	0.497389	0.48065	0.870082
4638	YJR097W	JJJ3	-0.120649	8.40588	0.831078	0.361961	0.792564
1428	YCR105W	ADH7	-0.120548	8.50035	1.44028	0.230094	0.690998
119	YLR258W	GSY2	-0.12053	7.68675	0.781286	0.376748	0.801572
2083	YKL198C	PTK1	-0.120425	8.22378	0.613161	0.4336	0.839008
989	YJL059W	YHC3	-0.120285	0.860484	0.0753794	0.78366	0.998656
3968	YGR011W	YGR011W	-0.119852	10.5225	2.52576	0.112001	0.542766
3884	YMR062C	ARG7	-0.119485	7.34672	0.402508	0.525797	0.902592
68	YGL096W	TOS8	-0.119373	9.88019	1.56989	0.210223	0.669296
747	YOR288C	MPD1	-0.119188	0.34383	0.0458159	0.830511	1
751	YOR097C	YOR097C	-0.11905	7.27447	0.519561	0.471029	0.863374
2170	YLR123C	YLR123C	-0.119039	9.02881	0.888044	0.346008	0.77957
4182	YKR046C	PET10	-0.118992	8.19111	0.591056	0.442011	0.845008
2428	YGR080W	TWF1	-0.118966	8.57931	0.526007	0.468291	0.860976
4623	YBL048W	RRT1	-0.118742	6.7985	0.436654	0.508742	0.892539
1641	YIR032C	DAL3	-0.118586	8.16783	0.543312	0.461063	0.855854
3860	YNL047C	SLM2	-0.118523	7.80473	0.359812	0.548611	0.909767
1488	YDR181C	SAS4	-0.118362	6.99909	0.607603	0.435692	0.840762
829	YOR115C	TRS33	-0.118245	6.83738	0.376097	0.539699	0.904786
1296	YOR049C	RSB1	-0.118214	7.87974	0.466855	0.494438	0.880809
4135	YOL160W	YOL160W	-0.117781	8.93516	1.42009	0.233388	0.692707
615	YEL072W	RMD6	-0.117352	8.02116	0.465459	0.495084	0.881032
2093	YGR194C	XKS1	-0.117285	8.72091	1.05293	0.304834	0.746479
2482	YJL022W	YJL022W	-0.117231	6.4842	0.388941	0.532857	0.904786
414	YAR020C	PAU7	-0.117081	8.07332	0.540597	0.462185	0.856947
1155	YDR436W	PPZ2	-0.116987	7.73984	0.69441	0.404668	0.815943
693	YML109W	ZDS2	-0.116862	-0.885801	0.0113031	0.915332	1
4105	YDR326C	YSP2	-0.11674	7.94536	0.689165	0.406448	0.817088
4707	YKL161C	KDX1	-0.116357	6.80527	0.435873	0.509121	0.892539
3431	YGR288W	MAL13	-0.115972	8.81623	0.860502	0.353598	0.785647
2698	YBR100W		-0.115863	7.49089	0.902551	0.342099	0.77694
1738	YPL221W	FLC1	-0.115853	7.50884	0.261778	0.608902	0.936674
2142	YJR032W	CPR7	-0.115802	0.621043	0.012969	0.909332	1
1984	YIL102C	YIL102C	-0.11558	7.07613	0.85747	0.354448	0.785988
3514	YOR230W	WTM1	-0.115565	7.48545	0.578109	0.447054	0.847152
572	YGR232W	NAS6	-0.115554	7.51402	0.789907	0.374128	0.799681
4553	YJL094C	KHA1	-0.115399	8.84913	0.812813	0.36729	0.798604
1620	YJR130C	STR2	-0.115354	8.58106	0.868618	0.351338	0.784229
2225	YKR096W	ESL2	-0.115324	8.0175	0.912633	0.339417	0.775148
4659	YOR201C	MRM1	-0.115274	4.27428	0.101285	0.750293	0.986123
920	YLR343W	GAS2	-0.114993	9.76951	1.4914	0.221999	0.681154
2789	YGR069W	YGR069W	-0.114178	7.15	0.832733	0.361483	0.792564
698	YOR327C	SNC2	-0.114153	7.79438	0.582789	0.445221	0.845008
2155	YPL167C	REV3	-0.113968	8.56552	0.529051	0.467006	0.860363
2886	YKR097W	PCK1	-0.113893	8.36365	0.556938	0.455497	0.851097
2661	YLL058W	YLL058W	-0.113851	9.41463	1.49973	0.220713	0.68042
1849	YMR107W	SPG4	-0.113593	7.18369	0.362732	0.546993	0.909558
3919	YLR353W	BUD8	-0.113148	8.36035	0.521304	0.470286	0.862997
1721	YOR324C	FRT1	-0.113111	9.23525	0.968565	0.325038	0.761389
1066	YKL174C	TPO5	-0.112974	6.88684	0.423528	0.515182	0.896543
1944	YLR119W	SRN2	-0.112928	6.42409	0.185014	0.6671	0.961683
3355	YPR057W	BRR1	-0.1129	4.5507	0.0743418	0.785117	0.998656
409	YIL032C	YIL032C	-0.112886	6.79766	0.623296	0.429825	0.837229
4075	YBR067C	TIP1	-0.112757	8.82916	0.824298	0.363926	0.793946
1115	YMR305C	SCW10	-0.112504	8.31696	0.808821	0.368469	0.798708
1833	YBR068C	BAP2	-0.11245	8.47932	0.607756	0.435634	0.840762
3258	YOL044W	PEX15	-0.11241	5.04802	0.0976418	0.754678	0.988386
2515	YLR050C	YLR050C	-0.112074	9.18957	0.6236	0.429713	0.837229
2934	YLR168C	UPS2	-0.111746	7.87328	0.636865	0.424848	0.835304
2705	YGR146C	ECL1	-0.111528	8.47809	0.737099	0.390592	0.805241
3344	YBL102W	SFT2	-0.111076	8.60623	0.628238	0.428003	0.835627
4368	YBR279W	PAF1	-0.110946	5.13002	0.175152	0.675573	0.962086
2002	YBL078C	ATG8	-0.110855	8.54128	0.85824	0.354232	0.785988
1319	YML058W	SML1	-0.110771	8.16167	0.502311	0.478487	0.867797
854	YDL112W	TRM3	-0.110396	0.288218	0.0423215	0.837008	1
2817	YJL145W	SFH5	-0.110375	7.98507	0.589027	0.442796	0.845008
1739	YJR030C	YJR030C	-0.11031	8.331	0.478726	0.489	0.876959
4162	YMR022W	UBC7	-0.10965	9.18345	0.343981	0.55754	0.911249
2289	YNL004W	HRB1	-0.109259	10.0949	1.28208	0.257512	0.69805
1370	YPL257W	YPL257W	-0.109242	7.06728	0.417444	0.518215	0.898252
1179	YLR046C	YLR046C	-0.109204	7.63451	0.758194	0.383894	0.803092
4515	YDL106C	PHO2	-0.109131	5.58352	0.167342	0.682485	0.96652
4062	YJR055W	HIT1	-0.109121	3.41646	0.0296556	0.863274	1
3588	YJR120W	YJR120W	-0.108948	7.98262	0.975004	0.323435	0.761389
2597	YJR107W	YJR107W	-0.108818	9.02906	1.68755	0.193924	0.648253
2905	YOR197W	MCA1	-0.10848	7.06403	0.513531	0.473614	0.864384
2669	YDL107W	MSS2	-0.108349	5.059	0.318079	0.572765	0.919102
2023	YER044C-A	MEI4	-0.108063	7.79467	0.849718	0.356632	0.787665
776	YCR088W	ABP1	-0.10793	9.84826	1.14276	0.28507	0.723108
773	YPR014C	YPR014C	-0.107765	8.47906	1.12621	0.288585	0.728465
4560	YNL194C	YNL194C	-0.107741	8.26801	0.649438	0.420314	0.830456
1001	YLR028C	ADE16	-0.10764	8.82129	0.740561	0.389481	0.804527
1644	YGR212W	SLI1	-0.107509	7.39858	0.24352	0.621675	0.937396
1967	YDR387C	YDR387C	-0.107197	3.58821	0.0608429	0.805169	1
662	YGL079W	KXD1	-0.107152	8.51459	0.597417	0.439565	0.844137
90	YDR275W	BSC2	-0.107141	6.80144	0.338329	0.560795	0.912784
924	YPR058W	YMC1	-0.107135	8.72575	0.59334	0.44113	0.845008
381	YDR117C	TMA64	-0.106913	7.49375	0.48302	0.487057	0.876736
3637	YKL217W	JEN1	-0.10672	8.21567	0.312049	0.576426	0.922025
3356	YLR334C	YLR334C	-0.106567	7.35522	0.516322	0.472415	0.863942
3250	YHR081W	LRP1	-0.106545	0.0567768	0.0247159	0.875077	1
1371	YDR159W	SAC3	-0.106364	3.26038	0.0536323	0.816859	1
2665	YPL037C	EGD1	-0.106345	6.26206	0.263474	0.607743	0.935901
2261	YOR318C	YOR318C	-0.106259	8.19059	0.593784	0.440959	0.845008
2080	YMR316C-B	YMR316C-B	-0.106207	8.25663	0.459106	0.498042	0.884386
3231	YJL065C	DLS1	-0.106075	8.69484	0.708426	0.399967	0.811559
2899	YGL235W	YGL235W	-0.105721	10.5758	1.31221	0.251995	0.694032
407	YKL046C	DCW1	-0.10531	7.95392	0.502636	0.478344	0.867797
4794	YLR461W	PAU4	-0.105248	7.99277	0.419521	0.517176	0.897674
3612	YLR037C	PAU23	-0.105231	8.03497	0.754223	0.385143	0.803092
1430	YML096W	YML096W	-0.105231	7.5106	0.337545	0.56125	0.912784
1200	YBR008C	FLR1	-0.105226	8.55542	0.584332	0.44462	0.845008
2914	YIL164C	NIT1	-0.105176	8.17544	0.618011	0.431787	0.838215
2357	YNL283C	WSC2	-0.105035	6.51575	0.223675	0.636254	0.945937
1015	YIL119C	RPI1	-0.104946	6.52025	0.278869	0.597443	0.932382
713	YGL194C	HOS2	-0.104778	6.71895	0.453173	0.500832	0.886626
1744	YMR233W	TRI1	-0.104738	9.09963	0.804838	0.369651	0.798708
2073	YHR129C	ARP1	-0.104653	6.55724	0.188062	0.664535	0.960777
657	YLR263W	RED1	-0.10462	8.49286	0.294696	0.587227	0.928402
2026	YNR049C	MSO1	-0.104271	8.53956	0.909883	0.340145	0.776163
3622	YMR170C	ALD2	-0.104137	9.07762	0.986534	0.320591	0.760055
35	YMR152W	YIM1	-0.10396	8.68682	0.652647	0.419168	0.829553
2746	YKR014C	YPT52	-0.10393	7.58512	0.186575	0.665783	0.960777
652	YMR326C	YMR326C	-0.10389	8.49096	0.428712	0.512622	0.894538
1034	YDL211C	YDL211C	-0.103839	0.621036	0.0457916	0.830555	1
3814	YJR075W	HOC1	-0.10379	7.88522	0.36581	0.545297	0.909206
4744	YPR166C	MRP2	-0.103697	5.06722	0.121591	0.727316	0.977892
387	YGR170W	PSD2	-0.103613	9.03982	0.596695	0.439842	0.844137
2977	YJR119C	JHD2	-0.103534	8.5289	0.695559	0.40428	0.815649
1489	YGL256W	ADH4	-0.10349	8.4413	0.68059	0.409384	0.819278
2875	YPR167C	MET16	-0.103483	7.97196	0.495544	0.481464	0.870576
2164	YMR040W	YET2	-0.103453	8.65203	0.597453	0.439551	0.844137
1619	YOR015W	YOR015W	-0.103442	9.19244	0.752131	0.385802	0.803092
2322	YML100W	TSL1	-0.103049	8.22511	0.619153	0.431362	0.838215
603	YOR263C	YOR263C	-0.10297	7.61979	0.666622	0.414232	0.825046
1114	YBR175W	SWD3	-0.102879	7.07682	0.247326	0.618964	0.937396
3915	YPL173W	MRPL40	-0.1027	2.91804	0.0298151	0.862911	1
2743	YLR194C	YLR194C	-0.1027	7.43362	0.19419	0.659452	0.958823
1933	YKL171W	NNK1	-0.102393	6.74446	0.340955	0.559279	0.912397
3090	YER139C	RTR1	-0.10176	2.9998	0.01459	0.903858	1
2483	YPL110C	GDE1	-0.101728	8.21931	0.513761	0.473515	0.864384
1452	YOR195W	SLK19	-0.101594	7.30053	0.353148	0.552336	0.910854
2397	YDR502C	SAM2	-0.10159	8.1126	0.754565	0.385035	0.803092
1598	YDR123C	INO2	-0.101589	8.94585	0.654993	0.418333	0.828923
3563	YGR089W	NNF2	-0.101531	8.29929	0.866216	0.352005	0.784229
1028	YGR084C	MRP13	-0.101477	7.3577	0.681797	0.408969	0.818787
4190	YCR017C	CWH43	-0.101092	5.72533	0.147325	0.701105	0.973221
3379	YJR152W	DAL5	-0.10082	9.03638	0.99636	0.318193	0.758948
2128	YBR229C	ROT2	-0.100677	8.92378	0.44434	0.505035	0.890027
3392	YGL176C	YGL176C	-0.100198	6.50127	0.303728	0.581555	0.925302
4721	YBR027C	YBR027C	-0.100129	8.37278	0.705854	0.400823	0.811929
3647	YNR037C	RSM19	-0.0997752	5.23393	0.177703	0.673355	0.962086
3286	YPR185W	ATG13	-0.099241	7.26122	0.582883	0.445184	0.845008
2507	YJR102C	VPS25	-0.0989284	4.41182	0.0714073	0.789299	1
3620	YPR170C	YPR170C	-0.0986938	6.23667	0.33711	0.561502	0.912784
175	YOR202W	HIS3	-0.0986056	7.34906	0.397418	0.528425	0.902592
873	YOR385W	YOR385W	-0.0984046	8.87253	0.574978	0.448288	0.847629
1817	YER140W	EMP65	-0.0981414	7.54851	0.510832	0.474779	0.864943
4024	YML119W	YML119W	-0.0980404	8.43704	0.430248	0.511867	0.894538
3124	YMR262W	YMR262W	-0.0978863	9.08016	1.28349	0.257251	0.69805
4213	YDL121C	YDL121C	-0.0978557	8.60957	0.339476	0.560132	0.912773
2618	YIL095W	PRK1	-0.0975548	7.97093	0.423942	0.514977	0.89651
4258	YLR213C	CRR1	-0.0963348	6.62886	0.272871	0.601412	0.933012
208	YOR339C	UBC11	-0.0960312	8.7804	0.767727	0.380921	0.803092
4204	YLR042C	YLR042C	-0.095874	8.92688	0.91361	0.339158	0.775148
3440	YLR267W	BOP2	-0.0955203	7.06466	0.344544	0.557218	0.911249
1325	YNL095C	YNL095C	-0.0954917	9.29934	0.929754	0.334927	0.770159
227	YLR224W	YLR224W	-0.0954043	7.05512	0.31071	0.577245	0.922251
2353	YDL187C	YDL187C	-0.0953092	10.1906	1.36869	0.242037	0.692707
3538	YGL254W	FZF1	-0.0950911	8.62979	0.362018	0.547387	0.909558
4324	YMR180C	CTL1	-0.0949872	8.97907	0.801144	0.370752	0.798708
1097	YMR036C	MIH1	-0.0948796	7.85387	0.489795	0.484019	0.873555
906	YNL097C	PHO23	-0.0947425	5.90085	0.159316	0.689787	0.968923
4041	YPR045C	THP3	-0.0946119	8.38224	0.353845	0.551945	0.910832
117	YJL013C	MAD3	-0.0945948	8.63519	0.356782	0.550299	0.909771
94	YGL034C	YGL034C	-0.0945723	8.01039	0.304421	0.581124	0.925302
4655	YMR228W	MTF1	-0.094546	3.03064	0.0445614	0.832813	1
2740	YGR133W	PEX4	-0.0943952	7.81392	0.548181	0.459062	0.854114
2552	YGR260W	TNA1	-0.094273	8.72433	0.442934	0.50571	0.890027
3544	YMR287C	DSS1	-0.0942565	4.16702	0.0617912	0.803687	1
3961	YGL090W	LIF1	-0.0941182	8.03483	0.663997	0.415152	0.825676
2312	YJL161W	FMP33	-0.0940507	7.78406	0.398508	0.527861	0.902592
2521	YNL092W	YNL092W	-0.0937835	9.8046	0.563733	0.45276	0.849387
3466	YMR089C	YTA12	-0.0937018	-0.557607	0.0202725	0.886779	1
4360	YEL016C	NPP2	-0.093535	8.31271	0.297883	0.585213	0.926123
3804	YER132C	PMD1	-0.0933839	7.57194	0.263817	0.60751	0.935865
3094	YDL234C	GYP7	-0.0933737	-1.46905	0.00677626	0.934394	1
954	YMR273C	ZDS1	-0.0933661	8.9322	0.573906	0.448711	0.847629
4050	YKR033C	YKR033C	-0.093278	7.02321	0.300495	0.583572	0.925302
586	YAL051W	OAF1	-0.0931582	8.04481	0.198354	0.656053	0.955617
3496	YDR109C	YDR109C	-0.0931251	7.69522	0.403137	0.525474	0.902592
184	YFL046W	FMP32	-0.093071	8.56876	0.757101	0.384237	0.803092
4442	YDL179W	PCL9	-0.0925998	9.59215	1.07011	0.30092	0.740691
4748	YGR079W	YGR079W	-0.0924487	7.94095	0.383465	0.535755	0.904786
1874	YGR295C	COS6	-0.0921397	8.29532	0.41884	0.517517	0.897674
2256	YLR049C	YLR049C	-0.0920427	7.7636	0.455037	0.499953	0.885394
3584	YIR029W	DAL2	-0.0919229	9.33648	0.657628	0.417399	0.828479
1327	YKL131W	YKL131W	-0.091742	9.46028	1.44912	0.22867	0.688779
2172	YDR216W	ADR1	-0.0917141	7.73482	0.40568	0.524171	0.902215
2389	YMR206W	YMR206W	-0.0916384	8.755	0.58195	0.445549	0.845008
1596	YNL288W	CAF40	-0.0914973	8.49535	0.447057	0.503736	0.889152
2542	YDR067C	OCA6	-0.0914303	7.95937	0.363831	0.546386	0.909558
1863	YOL055C	THI20	-0.0913517	7.09764	0.293912	0.587724	0.928402
1403	YDL018C	ERP3	-0.0912808	7.92466	0.288752	0.591021	0.929835
2539	YLR329W	REC102	-0.0911311	7.3303	0.245722	0.620104	0.937396
3327	YGR210C	YGR210C	-0.0910788	9.34821	0.63487	0.425575	0.835377
1318	YLR041W	YLR041W	-0.0907647	8.70799	0.703189	0.401714	0.812367
2303	YGR026W	YGR026W	-0.0906321	4.21071	0.12944	0.719013	0.976649
43	YBR244W	GPX2	-0.0905751	9.29055	0.991068	0.319482	0.75926
3883	YGL114W	YGL114W	-0.0903821	7.81424	0.416524	0.518676	0.898728
3571	YLR067C	PET309	-0.0900022	3.90761	0.0731145	0.786855	0.999369
4222	YLL061W	MMP1	-0.0899445	8.81189	0.76711	0.381113	0.803092
3776	YLR017W	MEU1	-0.0898933	7.94463	0.465399	0.495112	0.881032
1185	YCR019W	MAK32	-0.0896698	7.77232	0.356118	0.55067	0.909771
933	YBL057C	PTH2	-0.0895977	8.25825	0.420923	0.516477	0.897316
3115	YNL100W	MIC27	-0.089587	8.41277	0.531313	0.466056	0.85982
3977	YBR034C	HMT1	-0.089393	8.2383	0.533326	0.465212	0.858852
1881	YPL187W	MF(ALPHA)1	-0.0892851	7.67498	0.316046	0.573994	0.920093
3772	YJR005W	APL1	-0.0891425	7.69136	0.24241	0.622471	0.937396
575	YIL125W	KGD1	-0.0891294	7.09784	0.172536	0.677868	0.963497
3654	YGL043W	DST1	-0.0887587	6.2474	0.138276	0.710001	0.976606
1683	YGL004C	RPN14	-0.0887411	8.80891	0.594558	0.440662	0.845008
2695	YGR023W	MTL1	-0.0887357	7.29954	0.372377	0.541712	0.906365
2333	YOL056W	GPM3	-0.0886952	7.30126	0.284261	0.593922	0.930744
253	YAL036C	RBG1	-0.0886387	8.27601	0.369395	0.543334	0.907025
858	YJR124C	YJR124C	-0.0885609	8.30395	0.292892	0.588373	0.928402
4601	YNL239W	LAP3	-0.0885557	7.90289	0.208468	0.647971	0.949293
3444	YER093C-A	AIM11	-0.0882666	8.74953	0.781431	0.376704	0.801572
4028	YJR135C	MCM22	-0.0881177	7.83398	0.415706	0.519087	0.898794
360	YMR166C	MME1	-0.0881036	8.93491	0.637398	0.424655	0.835264
1786	YLR053C	YLR053C	-0.0878652	7.98877	0.449587	0.502531	0.888113
4238	YJL148W	RPA34	-0.0878468	6.78317	0.219442	0.639466	0.947204
2420	YLR146C	SPE4	-0.0877704	9.57581	0.901511	0.342377	0.777205
2772	YML062C	MFT1	-0.0875519	8.73047	0.418482	0.517695	0.897674
3381	YML007W	YAP1	-0.0875434	8.42212	0.434503	0.509788	0.893288
2807	YLR016C	PML1	-0.087412	9.17034	0.660558	0.416363	0.82706
2953	YMR015C	ERG5	-0.0872123	6.1117	0.094748	0.758226	0.9903
1476	YPL067C	YPL067C	-0.0870756	8.14886	0.155808	0.693045	0.970465
868	YER091C	MET6	-0.0870446	9.12129	0.561231	0.453765	0.849723
32	YGL226W	MTC3	-0.0869815	-0.829117	0.00884687	0.925063	1
2514	YML129C	COX14	-0.0869547	7.41305	0.275102	0.599929	0.932382
3823	YDL243C	AAD4	-0.0869055	9.39365	0.330151	0.56557	0.914826
14	YOR064C	YNG1	-0.086785	8.58305	0.363317	0.54667	0.909558
2713	YBR223C	TDP1	-0.0866403	7.6953	0.259233	0.610648	0.936869
842	YER046W-A	YER046W-A	-0.0866241	7.24491	0.256249	0.612709	0.937393
1986	YDR131C	YDR131C	-0.0865516	8.61818	0.518242	0.471592	0.863697
2271	YBR259W	YBR259W	-0.0864783	8.60072	0.412622	0.520642	0.900837
1447	YOR013W	IRC11	-0.0860839	9.13933	0.835458	0.360699	0.791927
2580	YNL101W	AVT4	-0.0859127	9.11588	0.466993	0.494374	0.880809
74	YNR066C	YNR066C	-0.0858114	8.77998	0.664481	0.414982	0.825676
1854	YIR038C	GTT1	-0.0857481	7.93523	0.292845	0.588403	0.928402
440	YER058W	PET117	-0.085709	6.76846	0.135015	0.713288	0.976649
3203	YDR380W	ARO10	-0.0855411	6.84218	0.234416	0.628269	0.938119
310	YHR209W	CRG1	-0.0853631	8.22148	0.381406	0.536852	0.904786
351	YMR187C	YMR187C	-0.0853412	9.06083	0.551488	0.45771	0.853093
1697	YFR014C	CMK1	-0.0852983	8.73476	0.750956	0.386174	0.803092
1150	YDL172C	YDL172C	-0.0851995	8.85771	0.476683	0.489929	0.877039
1829	YNL319W	YNL319W	-0.0848014	8.55036	0.251068	0.616324	0.937396
552	YLR265C	NEJ1	-0.0846187	8.05698	0.563153	0.452993	0.849387
3057	YBL002W	HTB2	-0.0844708	7.6403	0.238898	0.625003	0.937396
2737	YHR032W	ERC1	-0.0843063	7.97405	0.387766	0.533476	0.904786
4490	YDR370C	DXO1	-0.0839841	7.74211	0.280116	0.596625	0.931888
597	YLR248W	RCK2	-0.0839267	6.14323	0.118809	0.73033	0.977892
2246	YKL001C	MET14	-0.0838051	8.14418	0.455668	0.499656	0.885394
3342	YLL055W	YCT1	-0.0837897	8.77236	0.381441	0.536833	0.904786
746	YGR055W	MUP1	-0.083713	10.6875	1.37012	0.241792	0.692707
4124	YBR141C	BMT2	-0.0835542	8.18869	0.37939	0.53793	0.904786
3162	YDL188C	PPH22	-0.0833547	9.03361	0.479901	0.488467	0.876736
3418	YOR084W	LPX1	-0.0833399	8.37874	0.475826	0.490319	0.877039
3815	YFL042C	LAM5	-0.0833225	6.84247	0.494063	0.48212	0.871108
2881	YMR300C	ADE4	-0.083239	8.58101	0.310132	0.577599	0.922512
1850	YOR165W	SEY1	-0.0831085	7.15217	0.339067	0.560368	0.912784
4785	YER163C	GCG1	-0.0830065	7.85161	0.151426	0.697176	0.972574
4089	YAL030W	SNC1	-0.0828768	7.90711	0.140192	0.708091	0.975743
441	YNL111C	CYB5	-0.0828113	5.91543	0.111994	0.737885	0.980027
1243	YIR004W	DJP1	-0.0827341	7.31336	0.336823	0.561669	0.912784
653	YML066C	SMA2	-0.0824837	9.02361	0.479103	0.488829	0.876959
3557	YLR407W	YLR407W	-0.0824496	7.45009	0.211525	0.645575	0.949293
129	YKL033W-A	YKL033W-A	-0.0821677	7.82888	0.220474	0.638679	0.946592
1266	YOR286W	RDL2	-0.0815663	7.60876	0.301128	0.583176	0.925302
2126	YML116W	ATR1	-0.0812479	8.87255	0.444481	0.504968	0.890027
4292	YHR076W	PTC7	-0.0812304	7.67504	0.42159	0.516145	0.897316
1253	YPR017C	DSS4	-0.0811362	8.26358	0.263059	0.608027	0.936038
4198	YLL051C	FRE6	-0.0810959	8.16819	0.490786	0.483577	0.873207
3043	YIL070C	MAM33	-0.0810743	9.35728	0.504531	0.477516	0.867526
492	YIR035C	YIR035C	-0.080945	9.04241	0.67557	0.411116	0.82126
627	YIR020C	YIR020C	-0.0809183	8.46717	0.323675	0.569408	0.917336
2816	YKL116C	PRR1	-0.0809005	7.0182	0.116048	0.733361	0.978083
2336	YJL042W	MHP1	-0.080575	8.99749	0.640812	0.423417	0.833972
4656	YOL158C	ENB1	-0.080555	9.78917	0.951651	0.329299	0.766668
4799	YDL180W	YDL180W	-0.0805131	10.1311	0.734265	0.391504	0.805418
1604	YDL069C	CBS1	-0.0800975	5.59297	0.0925847	0.760917	0.991788
2393	YPL264C	YPL264C	-0.0799179	6.92042	0.154493	0.694278	0.971062
4014	YKL031W	YKL031W	-0.0797841	6.81312	0.265912	0.606088	0.935745
4115	YDL021W	GPM2	-0.0796948	7.33515	0.161199	0.688055	0.968846
3232	YPL077C	YPL077C	-0.079575	7.8137	0.346385	0.556166	0.911249
449	YPL073C	YPL073C	-0.079561	9.02469	0.76438	0.381961	0.803092
3116	YOR298C-A	MBF1	-0.0795203	8.17302	0.533697	0.465057	0.858852
1678	YGL015C	YGL015C	-0.0794285	6.71238	0.225406	0.634951	0.944564
3489	YLR376C	PSY3	-0.0793205	6.92366	0.158926	0.690148	0.968942
2879	YBR045C	GIP1	-0.0792058	8.76381	0.607918	0.435573	0.840762
4257	YAL040C	CLN3	-0.0791322	5.20158	0.0612298	0.804563	1
1103	YDR435C	PPM1	-0.0790916	6.29113	0.166284	0.683436	0.966846
1083	YJL152W	YJL152W	-0.0790364	7.58296	0.243055	0.622008	0.937396
1442	YNL176C	TDA7	-0.0789964	7.34096	0.24813	0.618395	0.937396
554	YBL011W	SCT1	-0.0789226	6.95031	0.189332	0.663473	0.960777
2768	YDR399W	HPT1	-0.0784872	6.38062	0.0997333	0.75215	0.986148
1343	YBL012C	YBL012C	-0.0783953	6.35552	0.150918	0.697659	0.972966
2439	YGL046W		-0.0783744	6.69783	0.23475	0.628024	0.938119
1113	YGR250C	YGR250C	-0.078324	8.58214	0.323763	0.569355	0.917336
3310	YGR043C	NQM1	-0.0782209	9.48948	0.829981	0.362278	0.792612
3409	YMR265C	YMR265C	-0.0781564	9.80775	0.0432176	0.835316	1
2703	YGR131W	FHN1	-0.0781084	8.10368	0.253636	0.614526	0.937396
2379	YKL185W	ASH1	-0.0780388	7.62273	0.28458	0.593715	0.930744
4677	YPR128C	ANT1	-0.0779844	7.87901	0.283881	0.594169	0.930744
476	YEL017C-A	PMP2	-0.0779156	6.80087	0.171043	0.679186	0.964516
1342	YPL091W	GLR1	-0.0775439	6.10179	0.185856	0.666388	0.961363
1247	YMR101C	SRT1	-0.0775073	7.44492	0.274939	0.600038	0.932382
2595	YEL014C	YEL014C	-0.077199	7.42344	0.384451	0.535231	0.904786
1388	YJL037W	IRC18	-0.0771936	9.70559	0.568454	0.450874	0.849387
3247	YNR032C-A	HUB1	-0.0770642	9.19352	0.540671	0.462155	0.856947
1997	YBR022W	POA1	-0.0769964	8.5937	0.280827	0.59616	0.931888
1254	YOR065W	CYT1	-0.0769745	1.87841	0.0109173	0.916784	1
3878	YNL334C	SNO2	-0.0769397	6.96744	0.167199	0.682614	0.96652
4435	YPL147W	PXA1	-0.0766971	7.78159	0.2773	0.598476	0.932382
2015	YLR292C	SEC72	-0.076497	7.09878	0.187682	0.664853	0.960777
3974	YMR138W	CIN4	-0.0764707	6.73595	0.107021	0.743562	0.983184
1566	YLR135W	SLX4	-0.0764142	8.02135	0.240239	0.624033	0.937396
2847	YPR051W	MAK3	-0.0761953	7.12065	0.21054	0.646344	0.949293
2770	YLR001C	YLR001C	-0.0761734	8.88748	0.372593	0.541594	0.906365
3863	YKL027W	TCD2	-0.0758651	7.68648	0.274989	0.600005	0.932382
1855	YAL045C	YAL045C	-0.0757618	8.14812	0.316846	0.573509	0.919945
342	YPL223C	GRE1	-0.0756991	7.17936	0.126378	0.722218	0.977746
294	YPL103C	FMP30	-0.075692	7.72742	0.266798	0.605488	0.935418
314	YMR121C	RPL15B	-0.0756913	5.22204	0.0609103	0.805063	1
573	YFR024C-A	LSB3	-0.075654	7.80437	0.361615	0.54761	0.909558
2734	YBL067C	UBP13	-0.0755878	7.19667	0.152198	0.696444	0.972574
3828	YDR344C	YDR344C	-0.0755331	8.89107	0.480461	0.488213	0.876736
220	YKL044W	YKL044W	-0.0755138	6.83404	0.127058	0.721502	0.977746
916	YBR285W	YBR285W	-0.0754093	8.93831	0.42579	0.514062	0.895564
1523	YKR061W	KTR2	-0.0754005	6.79742	0.177649	0.673401	0.962086
340	YDR059C	UBC5	-0.0753184	7.89743	0.209001	0.647551	0.949293
3265	YER007C-A	TMA20	-0.0752242	6.82065	0.148965	0.699526	0.973221
2709	YOR328W	PDR10	-0.0752155	9.36401	0.533396	0.465182	0.858852
4168	YHR202W	YHR202W	-0.0751941	7.30471	0.210799	0.646142	0.949293
2344	YCL026C-A	FRM2	-0.0751197	8.78214	0.351306	0.553375	0.911007
838	YIR002C	MPH1	-0.0750709	7.63382	0.217468	0.640976	0.948253
4055	YLR284C	ECI1	-0.0750511	7.77211	0.291612	0.589189	0.928402
454	YPR125W	YLH47	-0.0744573	8.65222	0.256816	0.612316	0.93725
840	YBL037W	APL3	-0.0744326	6.94235	0.282769	0.594892	0.930992
2396	YFR041C	ERJ5	-0.0740866	6.89207	0.177017	0.67395	0.962086
2650	YNL063W	MTQ1	-0.074046	9.64736	0.429179	0.512392	0.894538
1813	YER056C	FCY2	-0.0736346	8.21722	0.124504	0.7242	0.977746
2029	YOR123C	LEO1	-0.073413	4.90915	0.044309	0.83328	1
2792	YML052W	SUR7	-0.0733567	8.63944	0.277548	0.598313	0.932382
3954	YMR057C	YMR057C	-0.0731819	8.28684	0.292257	0.588778	0.928402
2349	YOL116W	MSN1	-0.073046	8.26838	0.267321	0.605135	0.935173
2090	YGL241W	KAP114	-0.0729968	7.88529	0.38494	0.534971	0.904786
2149	YHR009C	TDA3	-0.0728316	9.46176	0.369983	0.543014	0.907025
1158	YMR167W	MLH1	-0.0727224	8.47391	0.252548	0.615286	0.937396
255	YNL098C	RAS2	-0.0727124	7.96313	0.327806	0.566954	0.915834
4588	YER113C	TMN3	-0.0724818	6.31094	0.108967	0.741324	0.981873
1331	YER089C	PTC2	-0.0724229	8.41001	0.250076	0.617021	0.937396
661	YCR079W	PTC6	-0.0724201	8.01458	0.126923	0.721644	0.977746
92	YOR276W	CAF20	-0.072205	6.2429	0.0741892	0.785332	0.998666
4239	YPR092W	YPR092W	-0.0718917	8.42421	0.329054	0.566217	0.915257
3056	YER085C	YER085C	-0.0718194	8.5015	0.283413	0.594473	0.930744
1743	YBR007C	DSF2	-0.0717939	8.65734	0.288129	0.591422	0.930095
435	YFR045W	YFR045W	-0.0717055	7.30888	0.130188	0.718237	0.976649
4455	YLR006C	SSK1	-0.0716026	7.17275	0.186982	0.66544	0.960777
897	YGR042W	YGR042W	-0.0714882	9.95979	0.623994	0.429567	0.837229
981	YPL139C	UME1	-0.0714843	7.20471	0.277828	0.598129	0.932382
2038	YPL179W	PPQ1	-0.0711303	7.65678	0.253626	0.614533	0.937396
2041	YGL166W	CUP2	-0.0709875	7.29466	0.216703	0.641564	0.948561
1513	YGR003W	CUL3	-0.0709729	8.85526	0.457935	0.498591	0.884386
3497	YLR288C	MEC3	-0.07092	7.77715	0.257277	0.611997	0.93706
1842	YHR001W-A	QCR10	-0.0707566	7.70497	0.164444	0.685098	0.967566
4354	YMR209C	YMR209C	-0.0706399	7.87746	0.260799	0.609572	0.936869
4734	YCR087C-A	YCR087C-A	-0.0705438	6.92537	0.131011	0.717386	0.976649
4358	YLR133W	CKI1	-0.0705217	7.33383	0.187059	0.665376	0.960777
3322	YNR056C	BIO5	-0.0701262	9.15853	0.389568	0.532527	0.904786
3648	YLR237W	THI7	-0.0699862	8.37181	0.23988	0.624293	0.937396
3333	YPL127C	HHO1	-0.069984	7.69453	0.191919	0.661324	0.960019
1886	YOL152W	FRE7	-0.0699186	8.00192	0.189907	0.662994	0.960494
2423	YDR011W	SNQ2	-0.0698994	9.09247	0.270445	0.603033	0.933926
4426	YIR027C	DAL1	-0.0695861	8.91797	0.280367	0.596461	0.931888
3672	YOR118W	RTC5	-0.0695579	8.04768	0.129414	0.71904	0.976649
222	YLR036C	YLR036C	-0.069519	8.0826	0.300157	0.583784	0.925333
951	YIL135C	VHS2	-0.0694709	8.45987	0.162332	0.687018	0.968217
3794	YNL129W	NRK1	-0.0694126	9.30268	0.345841	0.556477	0.911249
1314	YJL045W	YJL045W	-0.0692621	9.50008	0.545023	0.460358	0.855205
1791	YDR010C	YDR010C	-0.0692278	9.26091	0.273084	0.601271	0.933012
3553	YIL114C	POR2	-0.0690794	9.08283	0.250469	0.616745	0.937396
3631	YLL046C	RNP1	-0.0690544	9.52657	0.373537	0.541083	0.905942
1865	YOR018W	ROD1	-0.0685488	8.00772	0.15145	0.697154	0.972574
3189	YGL206C	CHC1	-0.0685113	-0.120707	0.0111261	0.915995	1
3614	YLR080W	EMP46	-0.0681245	7.76095	0.139762	0.708517	0.975743
4030	YBR276C	PPS1	-0.067588	8.51241	0.322629	0.570032	0.917336
2976	YBR090C-A		-0.0675682	7.58862	0.345265	0.556806	0.911249
645	YGR255C	COQ6	-0.0673445	5.11456	0.0340985	0.853497	1
3169	YOL087C	DUF1	-0.0673119	5.95624	0.0843159	0.771532	0.993735
2162	YHR079C-B		-0.0672619	7.66026	0.181479	0.670105	0.962086
4129	YNR030W	ALG12	-0.0671231	-0.381046	0.0108636	0.916988	1
2512	YIL016W	SNL1	-0.0669653	7.17761	0.213569	0.643984	0.949293
697	YPL060W	MFM1	-0.0669302	6.96242	0.182542	0.669198	0.962086
1633	YOR229W	WTM2	-0.0669297	7.45288	0.090826	0.76313	0.991904
3515	YPL193W	RSA1	-0.0666027	1.908	0.0164526	0.897937	1
1366	YNL291C	MID1	-0.0665899	7.87319	0.086997	0.76803	0.992382
3098	YDL203C	ACK1	-0.0665667	9.18816	0.189119	0.663651	0.960777
2447	YBR128C	ATG14	-0.0661043	6.74855	0.153865	0.694869	0.971606
2876	YBR300C	YBR300C	-0.0659448	-0.599557	0.0103756	0.918867	1
1528	YDR090C	YDR090C	-0.0657361	1.07488	0.0237553	0.877509	1
3865	YDR132C	YDR132C	-0.0655047	7.73447	0.185218	0.666927	0.961683
53	YOR222W	ODC2	-0.0653868	7.56095	0.132839	0.715507	0.976649
2412	YBR242W	YBR242W	-0.0650996	8.10465	0.300809	0.583375	0.925302
1096	YBR255W	MTC4	-0.064793	8.44945	0.344306	0.557354	0.911249
4443	YKL007W	CAP1	-0.0644516	6.65548	0.0545916	0.815258	1
3950	YKL074C	MUD2	-0.0644036	6.20642	0.0511845	0.821015	1
1399	YPR022C	YPR022C	-0.064331	9.02971	0.421699	0.51609	0.897316
1898	YNR061C	YNR061C	-0.0641379	9.63766	0.299346	0.584293	0.92553
2296	YLR151C	PCD1	-0.0640124	7.76904	0.214247	0.643459	0.949293
1632	YPL149W	ATG5	-0.063936	8.62049	0.139975	0.708306	0.975743
852	YDL160C	DHH1	-0.0638638	6.38483	0.0699589	0.791397	1
3121	YFR056C	YFR056C	-0.0635603	7.90155	0.192321	0.660992	0.959902
1575	YOR094W	ARF3	-0.0635002	7.52318	0.244083	0.621272	0.937396
2620	YGL005C	COG7	-0.0634888	6.09429	0.0698931	0.791492	1
3518	YKR049C	FMP46	-0.0633403	7.95637	0.221245	0.638093	0.946592
581	YPR037C	ERV2	-0.0628592	7.71937	0.20295	0.652351	0.952061
3205	YMR182C	RGM1	-0.0627971	9.02629	0.357552	0.549869	0.909771
2873	YIR043C		-0.0627102	7.97564	0.118702	0.730447	0.977892
4790	YLR294C	YLR294C	-0.0625985	7.5253	0.0909096	0.763024	0.991904
4581	YLL013C	PUF3	-0.0625088	7.9819	0.257321	0.611967	0.93706
2354	YGR256W	GND2	-0.0624303	8.99333	0.432097	0.510962	0.89372
1379	YGL156W	AMS1	-0.0623196	7.9977	0.130616	0.717795	0.976649
228	YOR216C	RUD3	-0.0622463	7.27087	0.101709	0.749789	0.986065
226	YAL031C	GIP4	-0.0622295	7.69488	0.175367	0.675386	0.962086
2075	YIR013C	GAT4	-0.0618866	9.63729	0.384204	0.535362	0.904786
2486	YJL199C	MBB1	-0.0615206	7.2756	0.17686	0.674086	0.962086
1478	YHR061C	GIC1	-0.0614859	7.61838	0.21343	0.644092	0.949293
3973	YKL207W	EMC3	-0.0613931	6.87909	0.195102	0.658704	0.958314
3233	YMR188C	MRPS17	-0.0613448	8.75736	0.449455	0.502594	0.888113
1165	YHR051W	COX6	-0.0611306	6.13384	0.0548361	0.814852	1
1289	YDR157W	YDR157W	-0.0611123	7.74645	0.156982	0.69195	0.97006
538	YKL156W	RPS27A	-0.0610764	5.6047	0.0359349	0.84965	1
4774	YNL196C	SLZ1	-0.0610688	7.74119	0.125513	0.72313	0.977746
1035	YMR008C	PLB1	-0.0602721	8.64339	0.173384	0.677121	0.963004
4763	YPR007C	REC8	-0.0602384	8.40154	0.182775	0.668999	0.962086
1823	YKR056W	TRM2	-0.0599126	6.66003	0.109689	0.740499	0.981873
1837	YHR200W	RPN10	-0.0598556	5.70068	0.0432797	0.835199	1
2374	YML079W	YML079W	-0.0594701	7.78822	0.201321	0.653657	0.953563
3021	YLR433C	CNA1	-0.0588873	8.93878	0.243598	0.621619	0.937396
566	YPL141C	FRK1	-0.0588555	8.99822	0.280678	0.596257	0.931888
2215	YOR054C	VHS3	-0.0588422	8.61955	0.246637	0.619453	0.937396
4706	YBR212W	NGR1	-0.0584356	7.24455	0.142198	0.706106	0.974938
3045	YNL335W	DDI3	-0.0584013	7.975	0.170091	0.680031	0.965349
4599	YMR232W	FUS2	-0.0582493	8.91431	0.333479	0.563618	0.913724
2424	YLL005C	SPO75	-0.0582057	8.39733	0.105734	0.745054	0.983806
788	YDR482C	CWC21	-0.0582006	6.26184	0.0711099	0.789728	1
982	YDR431W	YDR431W	-0.0581428	7.07253	0.0923147	0.761255	0.991788
2053	YBR178W	YBR178W	-0.0579128	7.10212	0.130873	0.717528	0.976649
4452	YDR057W	YOS9	-0.057908	7.74947	0.240384	0.623929	0.937396
3999	YMR034C	YMR034C	-0.0576457	8.93567	0.212484	0.644828	0.949293
2119	YPR200C	ARR2	-0.0574512	8.45173	0.203422	0.651973	0.952061
3486	YER188W	YER188W	-0.0574361	7.82811	0.109452	0.740769	0.981873
4438	YGR058W	PEF1	-0.057358	10.3749	0.535948	0.464117	0.858852
3542	YHR127W	YHR127W	-0.0573371	9.66917	0.305243	0.580614	0.925302
2756	YLR404W	SEI1	-0.0572516	7.98642	0.102545	0.748796	0.986045
1502	YLR034C	SMF3	-0.0572112	8.64499	0.176398	0.674487	0.962086
375	YDR058C	TGL2	-0.0572106	9.0934	0.264286	0.607191	0.935865
4701	YOR011W	AUS1	-0.0569876	9.3037	0.176962	0.673997	0.962086
2249	YPL200W	CSM4	-0.0564914	7.92757	0.0860298	0.769286	0.992773
4038	YIL057C	RGI2	-0.0564412	7.00274	0.0595988	0.807131	1
1374	YIR016W	YIR016W	-0.0563983	9.66338	0.410747	0.521591	0.901774
2460	YEL049W	PAU2	-0.0562478	9.31224	0.259602	0.610394	0.936869
2047	YJR153W	PGU1	-0.056065	8.40733	0.315432	0.574366	0.920093
2959	YKL034W	TUL1	-0.056021	7.15706	0.159319	0.689784	0.968923
816	YKL107W	YKL107W	-0.0559686	6.4133	0.104492	0.746504	0.984695
1118	YMR276W	DSK2	-0.0558416	9.56039	0.21361	0.643952	0.949293
3896	YBR197C	YBR197C	-0.0557914	8.21945	0.1384	0.709876	0.976606
1498	YMR317W	YMR317W	-0.0557401	8.90905	0.1696	0.680468	0.965349
4771	YKL005C	BYE1	-0.0554272	9.39705	0.502595	0.478362	0.867797
3330	YNL144C	YNL144C	-0.0554141	9.11085	0.171306	0.678954	0.964471
1465	YIL108W	YIL108W	-0.055347	9.2987	0.236437	0.626791	0.937948
1347	YDL122W	UBP1	-0.0552147	-0.173323	0.00454496	0.94625	1
2280	YOR238W	YOR238W	-0.0550959	7.64463	0.0909328	0.762995	0.991904
1058	YKR040C	YKR040C	-0.0550924	6.40638	0.0481999	0.826226	1
2885	YAL067C	SEO1	-0.0549521	8.71911	0.25902	0.610794	0.936869
1655	YBR286W	APE3	-0.054792	8.50149	0.117259	0.732026	0.977892
2935	YBL087C	RPL23A	-0.0547632	5.04521	0.0384868	0.844469	1
3826	YNL087W	TCB2	-0.0546362	8.19305	0.129858	0.718579	0.976649
3408	YBR263W	SHM1	-0.0546198	8.32068	0.190756	0.662289	0.960338
1216	YNL329C	PEX6	-0.0543521	8.21775	0.259558	0.610424	0.936869
2398	YJL155C	FBP26	-0.0542074	7.55069	0.103361	0.747832	0.985584
1409	YAL007C	ERP2	-0.0541115	7.9668	0.131307	0.71708	0.976649
2376	YPL121C	MEI5	-0.0539083	8.80774	0.112832	0.736943	0.979956
2675	YGR287C	IMA1	-0.0537662	9.12525	0.271562	0.602286	0.933926
3805	YDR163W	CWC15	-0.0537642	6.49729	0.0778782	0.780194	0.997927
1480	YMR111C	YMR111C	-0.0534586	7.529	0.177716	0.673343	0.962086
1894	YNL269W	BSC4	-0.0534559	8.45182	0.133293	0.715042	0.976649
3243	YKR099W	BAS1	-0.0534281	8.82025	0.320427	0.571351	0.918012
4329	YOL048C	RRT8	-0.0533446	7.68058	0.0952781	0.757571	0.9903
1828	YGR206W	MVB12	-0.0532883	6.93384	0.135971	0.71232	0.976649
2175	YIL064W	EFM4	-0.0530324	7.5628	0.163008	0.686402	0.967652
2306	YGR237C	YGR237C	-0.0526507	6.4523	0.0526818	0.818461	1
4287	YCL009C	ILV6	-0.0526252	6.69961	0.0861895	0.769078	0.992773
1704	YPL201C	YIG1	-0.0523057	8.01683	0.11641	0.732962	0.978027
3649	YDR420W	HKR1	-0.0522791	6.7283	0.048828	0.825115	1
2987	YLR054C	OSW2	-0.0520726	5.89086	0.0515035	0.820467	1
2593	YIL050W	PCL7	-0.0520324	8.43379	0.148072	0.700385	0.973221
4778	YDR061W	YDR061W	-0.0520192	7.61962	0.159487	0.689629	0.968923
4320	YML068W	ITT1	-0.0520034	9.87921	0.345839	0.556478	0.911249
436	YML107C	PML39	-0.0518356	8.84673	0.131614	0.716765	0.976649
2291	YHR167W	THP2	-0.0518297	7.59019	0.12504	0.723631	0.977746
344	YBR258C	SHG1	-0.0517009	8.59978	0.217231	0.641158	0.948253
655	YMR127C	SAS2	-0.0516632	7.38312	0.11992	0.729121	0.977892
3721	YOR342C	YOR342C	-0.0516548	8.41953	0.0848584	0.770818	0.993586
1873	YJL066C	MPM1	-0.0512905	8.28188	0.195996	0.657973	0.957539
526	YLR432W	IMD3	-0.0511889	8.42165	0.159731	0.689404	0.968923
4693	YGR033C	TIM21	-0.0510787	10.1335	0.357392	0.549958	0.909771
3340	YDR290W	YDR290W	-0.0508621	9.34731	0.247322	0.618967	0.937396
4767	YJL060W	BNA3	-0.0508353	9.31809	0.263794	0.607525	0.935865
756	YLR436C	ECM30	-0.0502671	8.40293	0.209548	0.647122	0.949293
605	YJR133W	XPT1	-0.049734	9.61004	0.290831	0.589688	0.928884
2943	YMR177W	MMT1	-0.0495743	9.09591	0.132145	0.716218	0.976649
2826	YHL037C	YHL037C	-0.0494207	6.14656	0.0463488	0.829543	1
400	YDL050C	YDL050C	-0.049028	7.15166	0.0765609	0.782013	0.998294
3410	YNR059W	MNT4	-0.0488649	8.25714	0.175319	0.675427	0.962086
4753	YLL052C	AQY2	-0.0488132	9.07463	0.129947	0.718487	0.976649
1445	YLR228C	ECM22	-0.0488046	7.43665	0.118705	0.730443	0.977892
2716	YDR158W	HOM2	-0.0484527	6.13142	0.0353221	0.850922	1
4716	YER059W	PCL6	-0.0482347	9.3574	0.213486	0.644049	0.949293
2488	YJR077C	MIR1	-0.0480025	7.01257	0.0441298	0.833612	1
2868	YFL054C	YFL054C	-0.0478764	8.62556	0.150416	0.698138	0.973026
1135	YML029W	USA1	-0.0478723	8.40527	0.146729	0.701681	0.973221
823	YNL292W	PUS4	-0.0478032	8.01607	0.0997343	0.752149	0.986148
3398	YAL028W	FRT2	-0.047736	1.6768	0.0142003	0.905145	1
889	YML047C	PRM6	-0.0476092	7.85402	0.114083	0.735543	0.979571
4106	YPL049C	DIG1	-0.0475857	5.33076	0.0254619	0.873222	1
1544	YJR019C	TES1	-0.047389	8.82339	0.179284	0.671989	0.962086
3643	YML097C	VPS9	-0.0473357	-1.72046	0.000479604	0.982528	1
3402	YNL279W	PRM1	-0.0472376	8.60719	0.208494	0.647951	0.949293
2319	YDR428C	BNA7	-0.0471948	7.45064	0.0973936	0.75498	0.988513
109	YKL148C	SDH1	-0.0469742	7.72541	0.0399637	0.841551	1
1168	YJL135W	YJL135W	-0.0468881	8.7134	0.118316	0.730868	0.977892
2932	YCR067C	SED4	-0.0467625	7.12625	0.0441279	0.833616	1
961	YEL024W	RIP1	-0.0465293	5.41353	0.0227657	0.880068	1
3195	YGL208W	SIP2	-0.0464629	8.06723	0.112554	0.737255	0.979956
2008	YGR077C	PEX8	-0.0460978	8.538	0.100017	0.751809	0.986148
2100	YCL064C	CHA1	-0.0460773	6.73426	0.0568044	0.81162	1
4380	YGR225W	AMA1	-0.0459894	7.54869	0.0734088	0.786437	0.999369
4148	YJL210W	PEX2	-0.0459158	8.74087	0.186772	0.665617	0.960777
3283	YDR110W	FOB1	-0.045842	8.37412	0.074343	0.785115	0.998656
4411	YHR047C	AAP1	-0.0457346	7.77288	0.0577967	0.810013	1
3789	YDR319C	YFT2	-0.0457045	7.36866	0.0721733	0.788198	0.999671
536	YMR065W	KAR5	-0.0456063	8.46006	0.091245	0.7626	0.991904
4813	YIR036C	IRC24	-0.0455217	7.79892	0.121885	0.726999	0.977892
3351	YHR109W	CTM1	-0.0447442	7.44221	0.0605444	0.805638	1
2690	YDL039C	PRM7	-0.0447293	6.97555	0.0653131	0.798287	1
3012	YBR145W	ADH5	-0.0445808	7.85373	0.0643132	0.799804	1
2109	YMR274C	RCE1	-0.0445627	9.3613	0.20849	0.647954	0.949293
1594	YJL118W	YJL118W	-0.044548	9.66888	0.336736	0.561719	0.912784
1124	YEL036C	ANP1	-0.0444988	6.79711	0.0398133	0.841846	1
640	YGR130C	YGR130C	-0.0444068	8.0817	0.113485	0.73621	0.979919
525	YDL129W	YDL129W	-0.0443027	8.13948	0.142026	0.706275	0.974938
2753	YML067C	ERV41	-0.0442524	8.45928	0.142037	0.706265	0.974938
3187	YLL060C	GTT2	-0.0441369	9.66451	0.218402	0.64026	0.947797
721	YPL132W	COX11	-0.0437523	6.79668	0.0356626	0.850214	1
4755	YKR015C	YKR015C	-0.0435155	7.14772	0.0547692	0.814963	1
1128	YHR207C	SET5	-0.0434777	6.92842	0.0634564	0.801114	1
2068	YNR070W	PDR18	-0.0434415	8.62484	0.176821	0.674119	0.962086
533	YGR053C	YGR053C	-0.0434357	8.48038	0.148497	0.699976	0.973221
3979	YLR309C	IMH1	-0.0431504	8.0036	0.0588004	0.808402	1
3417	YOL028C	YAP7	-0.0429086	6.925	0.0676423	0.794801	1
530	YDR097C	MSH6	-0.0428415	8.76062	0.151549	0.69706	0.972574
3745	YPL081W	RPS9A	-0.0428199	7.36909	0.0533668	0.817305	1
2156	YML101C	CUE4	-0.0425367	7.75434	0.0890558	0.765381	0.992026
1130	YNL027W	CRZ1	-0.0424156	8.78633	0.0918317	0.761861	0.991788
1656	YBR092C	PHO3	-0.0423984	7.82855	0.106159	0.74456	0.983737
1549	YJL016W	YJL016W	-0.0420442	9.77954	0.252775	0.615128	0.937396
2718	YGR207C	CIR1	-0.0419745	8.65361	0.0792516	0.778314	0.99722
1778	YBR207W	FTH1	-0.04183	8.34866	0.0572912	0.81083	1
2274	YOR021C	SFM1	-0.0415364	8.27271	0.10167	0.749835	0.986065
2032	YOR264W	DSE3	-0.0415172	9.95732	0.206825	0.649267	0.950325
1485	YPL030W	TRM44	-0.0413517	6.83773	0.0401392	0.841209	1
357	YDR139C	RUB1	-0.0410461	7.96229	0.0894276	0.764906	0.992026
3411	YNL170W	YNL170W	-0.0407194	5.98673	0.0283927	0.866189	1
3262	YMR259C	TRM732	-0.040535	8.90281	0.100774	0.750903	0.986123
185	YDR411C	DFM1	-0.0404505	7.9989	0.0531061	0.817744	1
821	YBR232C	YBR232C	-0.0403516	8.88183	0.055951	0.813014	1
1935	YIL090W	ICE2	-0.0399606	8.42095	0.123339	0.725441	0.977809
3328	YIL040W	APQ12	-0.0398582	-0.075567	0.000239233	0.987659	1
4007	YOL057W	YOL057W	-0.039678	8.16785	0.0871929	0.767777	0.992321
1309	YHR132W-A	IGO2	-0.0396198	7.64006	0.0749132	0.784313	0.998656
3155	YLR130C	ZRT2	-0.0395785	7.76516	0.0384789	0.844485	1
174	YFL050C	ALR2	-0.0395549	8.36688	0.0580248	0.809646	1
1396	YJL099W	CHS6	-0.0395546	7.94841	0.0950988	0.757793	0.9903
1509	YPL236C	ENV7	-0.039477	7.77706	0.125729	0.722902	0.977746
1205	YGR227W	DIE2	-0.0392091	6.74887	0.035608	0.850327	1
960	YDR130C	FIN1	-0.0391709	7.03116	0.0548632	0.814807	1
937	YKR084C	HBS1	-0.0388755	6.28173	0.0655055	0.797997	1
4211	YDR247W	VHS1	-0.0388205	8.3856	0.0864736	0.768709	0.992727
4453	YOL059W	GPD2	-0.0388088	6.78069	0.0319743	0.858084	1
936	YKL213C	DOA1	-0.0387996	7.96914	0.0520281	0.819571	1
716	YOL075C	YOL075C	-0.0387533	7.46106	0.0849346	0.770718	0.993586
1270	YGL033W	HOP2	-0.0383325	-1.77083	0.000598507	0.980482	1
4111	YKL026C	GPX1	-0.0382734	6.88378	0.0229626	0.879554	1
1537	YPR018W	RLF2	-0.0379824	5.74514	0.0246004	0.875367	1
1279	YGR282C	BGL2	-0.0377619	6.20613	0.0278523	0.867457	1
4305	YML072C	TCB3	-0.0377194	8.02318	0.0520717	0.819497	1
3179	YDR304C	CPR5	-0.0377182	7.69055	0.0431603	0.835424	1
4389	YNR068C	YNR068C	-0.0376354	9.7362	0.0747542	0.784536	0.998656
3346	YEL017W	GTT3	-0.0376229	6.84324	0.0363106	0.848875	1
2773	YJR144W	MGM101	-0.0375053	6.96077	0.0648686	0.79896	1
2238	YNL165W	YNL165W	-0.0373946	-1.77032	0.000289025	0.986436	1
2888	YMR136W	GAT2	-0.0373648	9.65123	0.0831234	0.773108	0.994675
728	YLL014W	EMC6	-0.0373252	6.64928	0.0185274	0.89173	1
45	YGL203C	KEX1	-0.0372567	5.67822	0.0317185	0.858647	1
1853	YBL081W	YBL081W	-0.0372243	6.63985	0.0331663	0.855492	1
3522	YDR229W	IVY1	-0.0372206	8.0161	0.0389743	0.8435	1
263	YKL030W	YKL030W	-0.0371161	8.58368	0.0873046	0.767632	0.992321
2680	YIL006W	YIA6	-0.0370683	8.37761	0.120081	0.728947	0.977892
2834	YKL068W	NUP100	-0.0370281	6.04071	0.0276976	0.867822	1
4083	YPL171C	OYE3	-0.0370273	8.38354	0.0586209	0.808689	1
1663	YKL085W	MDH1	-0.0370061	8.64374	0.0726872	0.787464	0.999369
2790	YHR015W	MIP6	-0.0369031	8.59342	0.0842997	0.771553	0.993735
62	YPR171W	BSP1	-0.0367745	7.97596	0.0442141	0.833456	1
3959	YPL022W	RAD1	-0.0364702	7.9125	0.0634594	0.80111	1
2113	YGL062W	PYC1	-0.0362005	7.76711	0.0447884	0.832394	1
2192	YGR279C	SCW4	-0.0358064	8.33739	0.0650135	0.798741	1
3295	YPR130C	YPR130C	-0.0358045	6.83732	0.054459	0.815478	1
4153	YBL088C	TEL1	-0.0356021	7.62461	0.0577413	0.810102	1
285	YIL140W	AXL2	-0.0355519	7.95099	0.0772482	0.781062	0.998294
542	YMR255W	GFD1	-0.0354431	8.6501	0.0886498	0.765901	0.992026
4175	YDR134C		-0.0351242	8.77652	0.104458	0.746545	0.984695
2079	YCR037C	PHO87	-0.0349858	10.064	0.130456	0.717959	0.976649
1260	YJL064W	YJL064W	-0.0347327	7.55324	0.0585432	0.808814	1
1908	YOR321W	PMT3	-0.0346999	8.12815	0.0660954	0.797109	1
1071	YGR239C	PEX21	-0.0346554	7.86004	0.0406998	0.840119	1
2245	YNL183C	NPR1	-0.0346405	6.14652	0.0342016	0.853279	1
3761	YOR382W	FIT2	-0.034523	9.52612	0.102942	0.748327	0.985696
126	YOR090C	PTC5	-0.034374	9.03677	0.11755	0.731707	0.977892
4244	YDL072C	YET3	-0.0341666	6.58602	0.0283931	0.866188	1
712	YDR042C	YDR042C	-0.0339167	9.26104	0.11705	0.732256	0.977898
1228	YKR051W	YKR051W	-0.0337328	7.16267	0.0341888	0.853306	1
3133	YGR222W	PET54	-0.0332176	7.19891	0.0242071	0.876359	1
4789	YNL191W	DUG3	-0.0330771	7.71304	0.0522802	0.819142	1
4371	YOR156C	NFI1	-0.0329682	9.63673	0.0727748	0.787339	0.999369
681	YLR097C	HRT3	-0.0327266	8.81289	0.0706426	0.790403	1
3658	YER073W	ALD5	-0.0327047	8.07351	0.0573336	0.810761	1
3192	YOR068C	VAM10	-0.0326886	7.90683	0.0319054	0.858235	1
1026	YHR096C	HXT5	-0.0325977	6.72076	0.049119	0.824603	1
1568	YPL087W	YDC1	-0.0325325	8.43064	0.0395757	0.842312	1
505	YJL132W	YJL132W	-0.032531	9.71766	0.0963008	0.756315	0.989454
2724	YDR517W	GRH1	-0.0324662	6.50116	0.0186663	0.891328	1
2919	YKL129C	MYO3	-0.0322793	6.65252	0.0192312	0.889706	1
2009	YJL027C	YJL027C	-0.0322287	9.08864	0.108598	0.741745	0.981873
507	YDL174C	DLD1	-0.0321919	-0.280392	0.00246885	0.960371	1
901	YJL126W	NIT2	-0.0320369	8.44129	0.0991465	0.752856	0.986805
3384	YLR072W	LAM6	-0.0317572	7.87484	0.0765423	0.782039	0.998294
3260	YGR201C	YGR201C	-0.0315636	8.8894	0.0595459	0.807215	1
632	YKL072W	STB6	-0.0312014	7.82301	0.0492	0.824461	1
1564	YOL082W	ATG19	-0.0311814	8.25373	0.0561821	0.812635	1
[truncated: 2,818 more rows]

## Sheet: logFC<-0.5PVALUE<0.05
	ORF	GENES	logFC	logCPM	LR	PValue	FDR
348	YLR320W	MMS22	-4.07878	-1.3712	6.26353	0.0123248	0.222941
3700	YMR224C	MRE11	-3.86183	0.168056	6.86524	0.00878884	0.191565
2897	YFL044C	OTU1	-3.83116	-1.46861	9.05939	0.00261349	0.10491
1181	YOR114W	YOR114W	-3.54029	-0.83174	11.2204	0.000809044	0.0564806
3617	YBR274W	CHK1	-3.51638	-1.26648	12.8685	0.000334156	0.0335731
4650	YLR240W	VPS34	-3.49628	-1.75293	4.29043	0.0383274	0.363046
4569	YBR288C	APM3	-3.18572	-1.46996	6.24565	0.0124499	0.222941
4404	YNL192W	CHS1	-3.18081	-1.78752	5.33154	0.0209428	0.273404
3590	YGL038C	OCH1	-3.18081	-1.78752	5.33147	0.0209438	0.273404
3214	YKL204W	EAP1	-2.94335	-1.69994	4.96694	0.0258364	0.300665
501	YDR034C	LYS14	-2.94073	-1.25218	7.902	0.00493802	0.153536
1193	YOR331C	YOR331C	-2.91468	-0.473044	9.56122	0.00198731	0.0908018
1803	YOR111W	YOR111W	-2.64803	-0.781563	11.2927	0.000778111	0.05512
3054	YIR023W	DAL81	-2.61452	4.21569	19.3633	1.08e-05	0.00347031
3758	YDL135C	RDI1	-2.54873	-1.51077	3.94957	0.0468833	0.393444
877	YMR198W	CIK1	-2.50107	-1.29771	4.82614	0.0280314	0.311637
3704	YPR164W	MMS1	-2.20332	2.66647	9.40426	0.00216482	0.0974571
3120	YCL040W	GLK1	-2.16884	-0.366846	7.40781	0.00649415	0.171881
2659	YLR251W	SYM1	-2.10118	-0.129973	6.16594	0.0130233	0.22977
413	YDR463W	STP1	-1.98861	3.80196	19.9489	7.95e-06	0.00294727
3264	YNR021W	YNR021W	-1.86073	-0.161411	5.87688	0.015341	0.241249
1797	YGL026C	TRP5	-1.64424	6.52228	20.9932	4.61e-06	0.00201838
950	YER090W	TRP2	-1.64179	7.56237	12.3406	0.000443212	0.0408225
4640	YDR484W	VPS52	-1.58649	2.89128	6.01756	0.0141642	0.235628
2045	YDR007W	TRP1	-1.53052	3.71679	12.2387	0.000468082	0.0409954
4004	YBR069C	TAT1	-1.4559	5.64854	25.9972	3.42e-07	0.000329393
4209	YEL009C	GCN4	-1.44799	4.93029	11.7972	0.000593192	0.0460872
2104	YGL041C	YGL041C	-1.43063	1.23685	5.98662	0.0144148	0.235745
2800	YDR354W	TRP4	-1.34237	2.30456	6.56493	0.0104008	0.206448
3994	YMR266W	RSN1	-1.313	0.529842	5.00921	0.0252128	0.299139
1940	YDR377W	ATP17	-1.21982	0.86518	5.56293	0.0183447	0.261467
2338	YGL138C	YGL138C	-1.1899	1.8873	5.28353	0.0215281	0.275085
1705	YER087W	AIM10	-1.18673	3.03103	5.37129	0.0204709	0.271407
671	YLR200W	YKE2	-1.18426	2.11895	4.77935	0.0288031	0.313136
846	YCL036W	GFD2	-1.17923	2.03919	3.96385	0.0464873	0.393444
3556	YCL046W	YCL046W	-1.15718	4.0885	5.58905	0.0180731	0.261467
1227	YBR268W	MRPL37	-1.0283	2.12135	3.91179	0.0479484	0.396347
2838	YCR044C	PER1	-1.02661	3.25173	5.03997	0.0247689	0.296953
4136	YLR370C	ARC18	-1.00168	3.72426	9.18853	0.00243536	0.103953
3456	YBR114W	RAD16	-0.968263	3.66463	5.30822	0.021225	0.274841
1991	YJL131C	AIM23	-0.947902	3.70469	6.04834	0.0139194	0.233623
1623	YDR179C	CSN9	-0.944575	1.68173	4.32045	0.037657	0.359909
4109	YCR073W-A	SOL2	-0.928348	3.09625	3.8419	0.0499869	0.401643
500	YLR425W	TUS1	-0.910022	3.44649	6.6316	0.0100185	0.204488
3	YLR079W	SIC1	-0.90853	4.58244	4.87902	0.027185	0.307395
3842	YFR057W	YFR057W	-0.89782	4.86735	7.84735	0.00508951	0.153536
765	YKL211C	TRP3	-0.863516	8.30354	4.14071	0.0418636	0.373896
3876	YDL019C	OSH2	-0.83125	3.1637	4.60115	0.0319505	0.328858
3694	YPR059C	YPR059C	-0.809465	5.4439	4.02936	0.0447149	0.387992
2621	YLR110C	CCW12	-0.806449	5.36616	8.13035	0.00435303	0.140728
2141	YNL123W	NMA111	-0.804027	5.55967	6.75329	0.00935752	0.197698
2467	YAL024C	LTE1	-0.791298	6.52859	9.23003	0.00238077	0.103953
997	YML008C	ERG6	-0.781764	6.08192	10.1843	0.0014164	0.079335
3688	YOR033C	EXO1	-0.757606	4.49668	4.47357	0.0344231	0.337711
941	YKL020C	SPT23	-0.726924	5.01207	5.11803	0.0236785	0.290227
1170	YIL071C	PCI8	-0.720262	5.97455	5.67923	0.0171669	0.255771
1010	YKL101W	HSL1	-0.717524	2.9187	3.92814	0.0474844	0.396347
2682	YDR375C	BCS1	-0.705122	4.36872	6.70791	0.0095986	0.199686
4485	YMR226C	YMR226C	-0.701056	5.87411	8.57274	0.00341233	0.121844
4172	YGL258W	VEL1	-0.680419	6.26706	6.08275	0.0136508	0.233623
2099	YNL296W	YNL296W	-0.673144	6.4647	9.59716	0.00194878	0.0908018
757	YDR035W	ARO3	-0.671414	7.73695	14.5835	0.000134086	0.0179415
1330	YHR014W	SPO13	-0.661457	5.11549	7.01477	0.00808401	0.181966
58	YJL128C	PBS2	-0.629057	6.04966	3.86073	0.0494289	0.401643
1864	YML122C	YML122C	-0.62442	3.86377	5.91235	0.0150351	0.239023
2679	YLR187W	SKG3	-0.621547	7.17683	6.27643	0.0122354	0.222941
4609	YKL077W	YKL077W	-0.607489	7.31249	7.34159	0.00673772	0.173386
2978	YDR186C	YDR186C	-0.584825	5.97212	5.505	0.0189621	0.262113
2310	YGR068C	ART5	-0.573297	5.62701	3.90529	0.0481344	0.396347
791	YCR004C	YCP4	-0.572673	7.43665	16.2257	5.62e-05	0.0100311
732	YOR376W	YOR376W	-0.571869	6.92735	9.19813	0.00242263	0.103953
4518	YMR310C	YMR310C	-0.561089	6.62013	7.13987	0.00753888	0.178891
4355	YDR204W	COQ4	-0.555257	6.12451	4.19299	0.0405914	0.371125
775	YLR120C	YPS1	-0.537852	6.56728	5.47751	0.0192626	0.26352
446	YOR350C	MNE1	-0.531786	6.06573	5.27574	0.0216246	0.275273
1048	YCL056C	PEX34	-0.528941	6.40597	4.49588	0.0339766	0.335379
3560	YCL038C	ATG22	-0.524047	8.96651	7.3648	0.00665131	0.173386
3289	YNR020C	ATP23	-0.51326	6.45667	4.58329	0.0322852	0.331594

## Sheet: DAVID
Annotation Cluster 1	Enrichment Score: 4.59982175646716
Category	Term	Count	%	PValue	Genes	List Total	Pop Hits	Pop Total	Fold Enrichment	Bonferroni	Benjamini	FDR
GOTERM_BP_FAT	GO:0000162~tryptophan biosynthetic process	5	6.84932	6.20435e-08	TRP2, TRP3, TRP4, TRP5, TRP1	54	5	4870	90.1852	3.25723e-05	3.25723e-05	8.99579e-05
GOTERM_BP_FAT	GO:0046219~indolalkylamine biosynthetic process	5	6.84932	6.20435e-08	TRP2, TRP3, TRP4, TRP5, TRP1	54	5	4870	90.1852	3.25723e-05	3.25723e-05	8.99579e-05
GOTERM_BP_FAT	GO:0042435~indole derivative biosynthetic process	5	6.84932	6.20435e-08	TRP2, TRP3, TRP4, TRP5, TRP1	54	5	4870	90.1852	3.25723e-05	3.25723e-05	8.99579e-05
GOTERM_BP_FAT	GO:0046417~chorismate metabolic process	6	8.21918	9.41659e-08	TRP2, TRP3, TRP4, TRP5, TRP1, ARO3	54	12	4870	45.0926	4.94359e-05	2.47183e-05	0.000136533
GOTERM_BP_FAT	GO:0009073~aromatic amino acid family biosynthetic process	6	8.21918	9.41659e-08	TRP2, TRP3, TRP4, TRP5, TRP1, ARO3	54	12	4870	45.0926	4.94359e-05	2.47183e-05	0.000136533
GOTERM_BP_FAT	GO:0009072~aromatic amino acid family metabolic process	6	8.21918	2.88308e-06	TRP2, TRP3, TRP4, TRP5, TRP1, ARO3	54	22	4870	24.596	0.00151247	0.000504413	0.00418015
GOTERM_BP_FAT	GO:0043648~dicarboxylic acid metabolic process	6	8.21918	4.57727e-06	TRP2, TRP3, TRP4, TRP5, TRP1, ARO3	54	24	4870	22.5463	0.00240019	0.000600588	0.00663647
GOTERM_BP_FAT	GO:0042430~indole and derivative metabolic process	5	6.84932	5.80441e-06	TRP2, TRP3, TRP4, TRP5, TRP1	54	12	4870	37.5772	0.00304269	0.000609279	0.00841559
GOTERM_BP_FAT	GO:0006568~tryptophan metabolic process	5	6.84932	5.80441e-06	TRP2, TRP3, TRP4, TRP5, TRP1	54	12	4870	37.5772	0.00304269	0.000609279	0.00841559
GOTERM_BP_FAT	GO:0042434~indole derivative metabolic process	5	6.84932	5.80441e-06	TRP2, TRP3, TRP4, TRP5, TRP1	54	12	4870	37.5772	0.00304269	0.000609279	0.00841559
GOTERM_BP_FAT	GO:0006586~indolalkylamine metabolic process	5	6.84932	5.80441e-06	TRP2, TRP3, TRP4, TRP5, TRP1	54	12	4870	37.5772	0.00304269	0.000609279	0.00841559
GOTERM_BP_FAT	GO:0042401~biogenic amine biosynthetic process	5	6.84932	8.3167e-06	TRP2, TRP3, TRP4, TRP5, TRP1	54	13	4870	34.6866	0.00435677	0.00072745	0.0120579
GOTERM_BP_FAT	GO:0019438~aromatic compound biosynthetic process	6	8.21918	6.21075e-05	TRP2, TRP3, TRP4, TRP5, TRP1, ARO3	54	40	4870	13.5278	0.0320816	0.00464738	0.0900131
GOTERM_BP_FAT	GO:0042398~cellular amino acid derivative biosynthetic process	5	6.84932	0.000156581	TRP2, TRP3, TRP4, TRP5, TRP1	54	26	4870	17.3433	0.0789229	0.0102238	0.22679
GOTERM_BP_FAT	GO:0008652~cellular amino acid biosynthetic process	8	10.9589	0.000547156	TRP2, TRP3, TRP4, TRP5, LYS14, TRP1, ARO3, GCN4	54	134	4870	5.38419	0.24974	0.0314219	0.790408
GOTERM_BP_FAT	GO:0006576~biogenic amine metabolic process	5	6.84932	0.000633117	TRP2, TRP3, TRP4, TRP5, TRP1	54	37	4870	12.1872	0.282866	0.0327025	0.914056
GOTERM_BP_FAT	GO:0009309~amine biosynthetic process	8	10.9589	0.000775103	TRP2, TRP3, TRP4, TRP5, LYS14, TRP1, ARO3, GCN4	54	142	4870	5.08086	0.334414	0.0363315	1.11798
GOTERM_BP_FAT	GO:0046394~carboxylic acid biosynthetic process	8	10.9589	0.00237038	TRP2, TRP3, TRP4, TRP5, LYS14, TRP1, ARO3, GCN4	54	172	4870	4.19466	0.712325	0.0986189	3.38241
GOTERM_BP_FAT	GO:0016053~organic acid biosynthetic process	8	10.9589	0.00237038	TRP2, TRP3, TRP4, TRP5, LYS14, TRP1, ARO3, GCN4	54	172	4870	4.19466	0.712325	0.0986189	3.38241
GOTERM_BP_FAT	GO:0006575~cellular amino acid derivative metabolic process	5	6.84932	0.00674711	TRP2, TRP3, TRP4, TRP5, TRP1	54	70	4870	6.4418	0.971397	0.224211	9.34954
GOTERM_BP_FAT	GO:0018130~heterocycle biosynthetic process	5	6.84932	0.0121911	TRP2, TRP3, TRP4, TRP5, TRP1	54	83	4870	5.43284	0.998403	0.300758	16.293
GOTERM_BP_FAT	GO:0044271~nitrogen compound biosynthetic process	9	12.3288	0.019997	TRP2, TRP3, TRP4, TRP5, ATP17, LYS14, TRP1, ARO3, GCN4	54	317	4870	2.56046	0.999975	0.427732	25.3887
Annotation Cluster 2	Enrichment Score: 2.0068691153644553
Category	Term	Count	%	PValue	Genes	List Total	Pop Hits	Pop Total	Fold Enrichment	Bonferroni	Benjamini	FDR
GOTERM_BP_FAT	GO:0010529~negative regulation of transposition	4	5.47945	0.00905368	SIC1, PBS2, MMS1, MMS22	54	40	4870	9.01852	0.99156	0.272631	12.3544
GOTERM_BP_FAT	GO:0010526~negative regulation of transposition, RNA-mediated	4	5.47945	0.00905368	SIC1, PBS2, MMS1, MMS22	54	40	4870	9.01852	0.99156	0.272631	12.3544
GOTERM_BP_FAT	GO:0010525~regulation of transposition, RNA-mediated	4	5.47945	0.0103607	SIC1, PBS2, MMS1, MMS22	54	42	4870	8.58907	0.995779	0.289462	14.0156
GOTERM_BP_FAT	GO:0010528~regulation of transposition	4	5.47945	0.0110532	SIC1, PBS2, MMS1, MMS22	54	43	4870	8.38932	0.997077	0.290538	14.8839
Annotation Cluster 3	Enrichment Score: 1.0284265975072169
Category	Term	Count	%	PValue	Genes	List Total	Pop Hits	Pop Total	Fold Enrichment	Bonferroni	Benjamini	FDR
GOTERM_CC_FAT	GO:0005933~cellular bud	6	8.21918	0.0501989	OSH2, SKG3, PBS2, HSL1, RDI1, LTE1	49	194	4595	2.90027	0.999333	0.999333	45.621
GOTERM_CC_FAT	GO:0005935~cellular bud neck	5	6.84932	0.0714777	OSH2, SKG3, PBS2, HSL1, RDI1	49	151	4595	3.10515	0.999973	0.994833	58.4055
GOTERM_CC_FAT	GO:0030427~site of polarized growth	5	6.84932	0.22901	OSH2, SKG3, PBS2, HSL1, RDI1	49	235	4595	1.99522	1	0.997878	95.3871
Annotation Cluster 4	Enrichment Score: 0.8326665914825507
Category	Term	Count	%	PValue	Genes	List Total	Pop Hits	Pop Total	Fold Enrichment	Bonferroni	Benjamini	FDR
GOTERM_BP_FAT	GO:0045005~maintenance of fidelity during DNA-dependent DNA replication	3	4.10959	0.00494577	CHK1, MMS1, MMS22	54	10	4870	27.0556	0.925947	0.181456	6.93644
GOTERM_BP_FAT	GO:0006974~response to DNA damage stimulus	6	8.21918	0.206025	CHK1, EXO1, MMS1, MMS22, RAD16, MRE11	54	290	4870	1.8659	1	0.974531	96.474
GOTERM_BP_FAT	GO:0006261~DNA-dependent DNA replication	3	4.10959	0.248405	CHK1, MMS1, MMS22	54	88	4870	3.07449	1	0.986204	98.4083
GOTERM_BP_FAT	GO:0006260~DNA replication	3	4.10959	0.478996	CHK1, MMS1, MMS22	54	147	4870	1.84051	1	0.997534	99.9922
GOTERM_BP_FAT	GO:0006259~DNA metabolic process	6	8.21918	0.566266	CHK1, EXO1, MMS1, MMS22, RAD16, MRE11	54	458	4870	1.18147	1	0.998699	99.9995
Annotation Cluster 5	Enrichment Score: 0.6495872757454595
Category	Term	Count	%	PValue	Genes	List Total	Pop Hits	Pop Total	Fold Enrichment	Bonferroni	Benjamini	FDR
GOTERM_BP_FAT	GO:0030029~actin filament-based process	4	5.47945	0.119265	PBS2, VPS52, RDI1, ARC18	54	111	4870	3.24992	1	0.937843	84.14
GOTERM_BP_FAT	GO:0007015~actin filament organization	3	4.10959	0.153277	PBS2, RDI1, ARC18	54	64	4870	4.22743	1	0.955827	91.0399
GOTERM_BP_FAT	GO:0030036~actin cytoskeleton organization	3	4.10959	0.317375	PBS2, RDI1, ARC18	54	105	4870	2.57672	1	0.992471	99.6057
GOTERM_BP_FAT	GO:0007010~cytoskeleton organization	4	5.47945	0.4346	PBS2, RDI1, CIK1, ARC18	54	221	4870	1.63231	1	0.996477	99.9743
Annotation Cluster 6	Enrichment Score: 0.5887654459515079
Category	Term	Count	%	PValue	Genes	List Total	Pop Hits	Pop Total	Fold Enrichment	Bonferroni	Benjamini	FDR
GOTERM_BP_FAT	GO:0000725~recombinational repair	3	4.10959	0.0550273	MMS1, MMS22, MRE11	54	35	4870	7.73016	1	0.75707	55.9851
GOTERM_BP_FAT	GO:0033554~cellular response to stress	11	15.0685	0.0781321	NMA111, CHK1, EXO1, PBS2, MMS1, YKE2, MMS22, GLK1, GCN4, RAD16, MRE11	54	562	4870	1.76519	1	0.856495	69.2585
GOTERM_BP_FAT	GO:0051321~meiotic cell cycle	5	6.84932	0.150792	EXO1, CIK1, MMS22, SPO13, MRE11	54	190	4870	2.37329	1	0.95834	90.6511
GOTERM_BP_FAT	GO:0006974~response to DNA damage stimulus	6	8.21918	0.206025	CHK1, EXO1, MMS1, MMS22, RAD16, MRE11	54	290	4870	1.8659	1	0.974531	96.474
GOTERM_BP_FAT	GO:0006281~DNA repair	5	6.84932	0.280968	EXO1, MMS1, MMS22, RAD16, MRE11	54	247	4870	1.82561	1	0.991855	99.1625
GOTERM_BP_FAT	GO:0009057~macromolecule catabolic process	8	10.9589	0.292053	NMA111, EXO1, MMS1, YCP4, OTU1, GLK1, RAD16, MRE11	54	496	4870	1.4546	1	0.991535	99.3314
GOTERM_BP_FAT	GO:0006310~DNA recombination	4	5.47945	0.305818	EXO1, MMS1, MMS22, MRE11	54	178	4870	2.02663	1	0.992655	99.4971
GOTERM_BP_FAT	GO:0044265~cellular macromolecule catabolic process	7	9.58904	0.415219	EXO1, MMS1, YCP4, OTU1, GLK1, RAD16, MRE11	54	475	4870	1.32904	1	0.996006	99.9582
GOTERM_BP_FAT	GO:0006259~DNA metabolic process	6	8.21918	0.566266	CHK1, EXO1, MMS1, MMS22, RAD16, MRE11	54	458	4870	1.18147	1	0.998699	99.9995
GOTERM_BP_FAT	GO:0030163~protein catabolic process	5	6.84932	0.567337	NMA111, YCP4, OTU1, GLK1, RAD16	54	364	4870	1.23881	1	0.998448	99.9995
GOTERM_BP_FAT	GO:0044257~cellular protein catabolic process	4	5.47945	0.746713	YCP4, OTU1, GLK1, RAD16	54	351	4870	1.02775	1	0.999697	100
Annotation Cluster 7	Enrichment Score: 0.5532981154285529
Category	Term	Count	%	PValue	Genes	List Total	Pop Hits	Pop Total	Fold Enrichment	Bonferroni	Benjamini	FDR
GOTERM_MF_FAT	GO:0005083~small GTPase regulator activity	3	4.10959	0.186551	RDI1, LTE1, TUS1	44	77	4190	3.71015	1	1	91.8
GOTERM_MF_FAT	GO:0030695~GTPase regulator activity	3	4.10959	0.308512	RDI1, LTE1, TUS1	44	109	4190	2.62093	1	0.999994	98.8537
GOTERM_MF_FAT	GO:0060589~nucleoside-triphosphatase regulator activity	3	4.10959	0.380221	RDI1, LTE1, TUS1	44	128	4190	2.23189	1	0.999942	99.6957
Annotation Cluster 8	Enrichment Score: 0.5292528490789887
Category	Term	Count	%	PValue	Genes	List Total	Pop Hits	Pop Total	Fold Enrichment	Bonferroni	Benjamini	FDR
GOTERM_CC_FAT	GO:0001950~plasma membrane enriched fraction	3	4.10959	0.237959	YCP4, RDI1, GLK1	49	89	4595	3.16097	1	0.995965	95.9821
GOTERM_CC_FAT	GO:0000267~cell fraction	5	6.84932	0.24038	VEL1, YCP4, RDI1, CHS1, GLK1	49	240	4595	1.95366	1	0.992404	96.1305
GOTERM_CC_FAT	GO:0005626~insoluble fraction	4	5.47945	0.365421	YCP4, RDI1, CHS1, GLK1	49	206	4595	1.82088	1	0.9954	99.539
GOTERM_CC_FAT	GO:0005624~membrane fraction	4	5.47945	0.365421	YCP4, RDI1, CHS1, GLK1	49	206	4595	1.82088	1	0.9954	99.539
Annotation Cluster 9	Enrichment Score: 0.47728661650044385
Category	Term	Count	%	PValue	Genes	List Total	Pop Hits	Pop Total	Fold Enrichment	Bonferroni	Benjamini	FDR
GOTERM_BP_FAT	GO:0051726~regulation of cell cycle	5	6.84932	0.127164	CHK1, SIC1, HSL1, LTE1, SPO13	54	178	4870	2.53329	1	0.942511	86.0821
GOTERM_BP_FAT	GO:0051321~meiotic cell cycle	5	6.84932	0.150792	EXO1, CIK1, MMS22, SPO13, MRE11	54	190	4870	2.37329	1	0.95834	90.6511
GOTERM_BP_FAT	GO:0007049~cell cycle	10	13.6986	0.236451	CHK1, EXO1, SIC1, HSL1, YKE2, CIK1, MMS22, LTE1, SPO13, MRE11	54	627	4870	1.43836	1	0.984481	97.9991
GOTERM_BP_FAT	GO:0022403~cell cycle phase	7	9.58904	0.309093	SIC1, HSL1, CIK1, MMS22, LTE1, SPO13, MRE11	54	422	4870	1.49596	1	0.992195	99.5304
GOTERM_BP_FAT	GO:0051327~M phase of meiotic cell cycle	4	5.47945	0.323914	CIK1, MMS22, SPO13, MRE11	54	184	4870	1.96055	1	0.991597	99.6571
GOTERM_BP_FAT	GO:0007126~meiosis	4	5.47945	0.323914	CIK1, MMS22, SPO13, MRE11	54	184	4870	1.96055	1	0.991597	99.6571
GOTERM_BP_FAT	GO:0000278~mitotic cell cycle	5	6.84932	0.436453	SIC1, HSL1, YKE2, CIK1, LTE1	54	309	4870	1.45931	1	0.995807	99.9755
GOTERM_BP_FAT	GO:0000279~M phase	5	6.84932	0.500016	CIK1, MMS22, LTE1, SPO13, MRE11	54	335	4870	1.34605	1	0.997678	99.9957
GOTERM_BP_FAT	GO:0022402~cell cycle process	7	9.58904	0.524389	SIC1, HSL1, CIK1, MMS22, LTE1, SPO13, MRE11	54	530	4870	1.19113	1	0.998332	99.9979
GOTERM_BP_FAT	GO:0007059~chromosome segregation	3	4.10959	0.541234	CIK1, MMS22, SPO13	54	165	4870	1.63973	1	0.998487	99.9988
GOTERM_BP_FAT	GO:0051276~chromosome organization	5	6.84932	0.617239	EXO1, CIK1, MMS22, SPO13, RAD16	54	387	4870	1.16518	1	0.998567	99.9999
Annotation Cluster 10	Enrichment Score: 0.461501103762994
Category	Term	Count	%	PValue	Genes	List Total	Pop Hits	Pop Total	Fold Enrichment	Bonferroni	Benjamini	FDR
GOTERM_CC_FAT	GO:0005743~mitochondrial inner membrane	5	6.84932	0.189445	COQ4, ATP17, SYM1, ATP23, BCS1	49	217	4595	2.16073	1	0.999952	91.6623
GOTERM_CC_FAT	GO:0019866~organelle inner membrane	5	6.84932	0.211142	COQ4, ATP17, SYM1, ATP23, BCS1	49	227	4595	2.06554	1	0.999779	93.9513
GOTERM_CC_FAT	GO:0031966~mitochondrial membrane	6	8.21918	0.228226	COQ4, ERG6, ATP17, SYM1, ATP23, BCS1	49	314	4595	1.79189	1	0.999362	95.3313
GOTERM_CC_FAT	GO:0005740~mitochondrial envelope	6	8.21918	0.288623	COQ4, ERG6, ATP17, SYM1, ATP23, BCS1	49	344	4595	1.63562	1	0.995361	98.2193
GOTERM_CC_FAT	GO:0031090~organelle membrane	10	13.6986	0.304976	COQ4, ERG6, ATP17, ATG22, SYM1, SPT23, PER1, ATP23, VPS34, BCS1	49	701	4595	1.33774	1	0.994293	98.6476
GOTERM_CC_FAT	GO:0044429~mitochondrial part	7	9.58904	0.46218	COQ4, ERG6, ATP17, SYM1, MRPL37, ATP23, BCS1	49	519	4595	1.26479	1	0.987767	99.9349
GOTERM_CC_FAT	GO:0031967~organelle envelope	6	8.21918	0.555102	COQ4, ERG6, ATP17, SYM1, ATP23, BCS1	49	471	4595	1.19459	1	0.991704	99.9931
GOTERM_CC_FAT	GO:0031975~envelope	6	8.21918	0.555102	COQ4, ERG6, ATP17, SYM1, ATP23, BCS1	49	471	4595	1.19459	1	0.991704	99.9931
GOTERM_CC_FAT	GO:0005739~mitochondrion	12	16.4384	0.61364	COQ4, ERG6, YCP4, ATP17, SYM1, MNE1, MRPL37, ATP23, BCS1, ARC18, ARO3, MRE11	49	1094	4595	1.02862	1	0.993272	99.9987
Annotation Cluster 11	Enrichment Score: 0.4555442256513354
Category	Term	Count	%	PValue	Genes	List Total	Pop Hits	Pop Total	Fold Enrichment	Bonferroni	Benjamini	FDR
GOTERM_MF_FAT	GO:0070011~peptidase activity, acting on L-amino acid peptides	4	5.47945	0.258307	NMA111, ATP23, OTU1, YPS1	44	172	4190	2.21459	1	1	97.3208
GOTERM_MF_FAT	GO:0008233~peptidase activity	4	5.47945	0.28649	NMA111, ATP23, OTU1, YPS1	44	182	4190	2.09291	1	0.999999	98.3243
GOTERM_MF_FAT	GO:0004175~endopeptidase activity	3	4.10959	0.346533	NMA111, ATP23, YPS1	44	119	4190	2.40069	1	0.99999	99.4222
GOTERM_BP_FAT	GO:0006508~proteolysis	5	6.84932	0.587263	NMA111, ATP23, OTU1, YPS1, RAD16	54	373	4870	1.20892	1	0.998561	99.9997
Annotation Cluster 12	Enrichment Score: 0.42602956649838375
Category	Term	Count	%	PValue	Genes	List Total	Pop Hits	Pop Total	Fold Enrichment	Bonferroni	Benjamini	FDR
GOTERM_BP_FAT	GO:0019953~sexual reproduction	5	6.84932	0.356012	CSN9, CIK1, CCW12, CHS1, MRE11	54	277	4870	1.62789	1	0.994757	99.8306
GOTERM_BP_FAT	GO:0000747~conjugation with cellular fusion	3	4.10959	0.373249	CSN9, CIK1, CCW12	54	119	4870	2.27358	1	0.995707	99.8857
GOTERM_BP_FAT	GO:0000746~conjugation	3	4.10959	0.396687	CSN9, CIK1, CCW12	54	125	4870	2.16444	1	0.995038	99.9342
Annotation Cluster 13	Enrichment Score: 0.39495507453290674
Category	Term	Count	%	PValue	Genes	List Total	Pop Hits	Pop Total	Fold Enrichment	Bonferroni	Benjamini	FDR
GOTERM_BP_FAT	GO:0007242~intracellular signaling cascade	5	6.84932	0.116004	CHK1, PBS2, RDI1, VPS34, LTE1	54	172	4870	2.62166	1	0.940066	83.267
GOTERM_MF_FAT	GO:0004672~protein kinase activity	4	5.47945	0.159721	CHK1, PBS2, HSL1, VPS34	44	135	4190	2.82155	1	1	87.8513
GOTERM_BP_FAT	GO:0006468~protein amino acid phosphorylation	4	5.47945	0.18905	CHK1, PBS2, HSL1, VPS34	54	138	4870	2.61406	1	0.97445	95.2083
GOTERM_BP_FAT	GO:0016310~phosphorylation	5	6.84932	0.19582	CHK1, PBS2, HSL1, ATP17, VPS34	54	211	4870	2.13709	1	0.971997	95.7567
GOTERM_BP_FAT	GO:0006796~phosphate metabolic process	5	6.84932	0.373686	CHK1, PBS2, HSL1, ATP17, VPS34	54	284	4870	1.58777	1	0.995205	99.8869
GOTERM_MF_FAT	GO:0004674~protein serine/threonine kinase activity	3	4.10959	0.383924	CHK1, PBS2, HSL1	44	129	4190	2.21459	1	0.999628	99.717
GOTERM_BP_FAT	GO:0006793~phosphorus metabolic process	5	6.84932	0.386303	CHK1, PBS2, HSL1, ATP17, VPS34	54	289	4870	1.5603	1	0.995205	99.9158
GOTERM_MF_FAT	GO:0005524~ATP binding	8	10.9589	0.511131	CHK1, PBS2, HSL1, VPS34, GLK1, BCS1, RAD16, EAP1	44	651	4190	1.17023	1	0.999759	99.9828
GOTERM_MF_FAT	GO:0032559~adenyl ribonucleotide binding	8	10.9589	0.514614	CHK1, PBS2, HSL1, VPS34, GLK1, BCS1, RAD16, EAP1	44	653	4190	1.16664	1	0.999612	99.9842
GOTERM_MF_FAT	GO:0030554~adenyl nucleotide binding	8	10.9589	0.582531	CHK1, PBS2, HSL1, VPS34, GLK1, BCS1, RAD16, EAP1	44	693	4190	1.0993	1	0.999633	99.9975
GOTERM_MF_FAT	GO:0001883~purine nucleoside binding	8	10.9589	0.587468	CHK1, PBS2, HSL1, VPS34, GLK1, BCS1, RAD16, EAP1	44	696	4190	1.09457	1	0.999498	99.9978
GOTERM_MF_FAT	GO:0001882~nucleoside binding	8	10.9589	0.595639	CHK1, PBS2, HSL1, VPS34, GLK1, BCS1, RAD16, EAP1	44	701	4190	1.08676	1	0.999376	99.9983
GOTERM_MF_FAT	GO:0032553~ribonucleotide binding	8	10.9589	0.66714	CHK1, PBS2, HSL1, VPS34, GLK1, BCS1, RAD16, EAP1	44	747	4190	1.01984	1	0.999711	99.9998
GOTERM_MF_FAT	GO:0032555~purine ribonucleotide binding	8	10.9589	0.66714	CHK1, PBS2, HSL1, VPS34, GLK1, BCS1, RAD16, EAP1	44	747	4190	1.01984	1	0.999711	99.9998
GOTERM_MF_FAT	GO:0017076~purine nucleotide binding	8	10.9589	0.72319	CHK1, PBS2, HSL1, VPS34, GLK1, BCS1, RAD16, EAP1	44	787	4190	0.968003	1	0.999769	100
GOTERM_MF_FAT	GO:0000166~nucleotide binding	9	12.3288	0.730779	CHK1, PBS2, HSL1, YCP4, VPS34, GLK1, BCS1, RAD16, EAP1	44	897	4190	0.955458	1	0.999733	100
Annotation Cluster 14	Enrichment Score: 0.3897303689317526
Category	Term	Count	%	PValue	Genes	List Total	Pop Hits	Pop Total	Fold Enrichment	Bonferroni	Benjamini	FDR
GOTERM_CC_FAT	GO:0005774~vacuolar membrane	3	4.10959	0.373449	ATG22, PER1, VPS34	49	124	4595	2.26876	1	0.993945	99.6034
GOTERM_CC_FAT	GO:0044437~vacuolar part	3	4.10959	0.399705	ATG22, PER1, VPS34	49	131	4595	2.14753	1	0.992023	99.761
GOTERM_CC_FAT	GO:0005773~vacuole	4	5.47945	0.453773	YKL077W, ATG22, PER1, VPS34	49	237	4595	1.58271	1	0.991524	99.9217
Annotation Cluster 15	Enrichment Score: 0.3732686132079531
Category	Term	Count	%	PValue	Genes	List Total	Pop Hits	Pop Total	Fold Enrichment	Bonferroni	Benjamini	FDR
GOTERM_CC_FAT	GO:0005886~plasma membrane	7	9.58904	0.307485	OSH2, SKG3, STP1, APM3, TAT1, CHS1, YPS1	49	439	4595	1.49528	1	0.991289	98.7042
GOTERM_CC_FAT	GO:0009898~internal side of plasma membrane	3	4.10959	0.421823	SKG3, STP1, APM3	49	137	4595	2.05348	1	0.989708	99.8467
GOTERM_CC_FAT	GO:0044459~plasma membrane part	3	4.10959	0.585113	SKG3, STP1, APM3	49	186	4595	1.51251	1	0.99181	99.997
Annotation Cluster 16	Enrichment Score: 0.3353081594191756
Category	Term	Count	%	PValue	Genes	List Total	Pop Hits	Pop Total	Fold Enrichment	Bonferroni	Benjamini	FDR
GOTERM_BP_FAT	GO:0006892~post-Golgi vesicle-mediated transport	3	4.10959	0.19216	VPS52, RSN1, APM3	54	74	4870	3.65616	1	0.973053	95.468
GOTERM_BP_FAT	GO:0016192~vesicle-mediated transport	5	6.84932	0.593794	OSH2, VPS52, RSN1, APM3, LTE1	54	376	4870	1.19927	1	0.998324	99.9998
GOTERM_BP_FAT	GO:0048193~Golgi vesicle transport	3	4.10959	0.601334	VPS52, RSN1, APM3	54	184	4870	1.47041	1	0.998258	99.9998
GOTERM_BP_FAT	GO:0046907~intracellular transport	7	9.58904	0.664283	PBS2, ATG22, VPS52, RSN1, APM3, SOL2, CIK1	54	608	4870	1.03832	1	0.999154	100
Annotation Cluster 17	Enrichment Score: 0.32026385800494
Category	Term	Count	%	PValue	Genes	List Total	Pop Hits	Pop Total	Fold Enrichment	Bonferroni	Benjamini	FDR
GOTERM_BP_FAT	GO:0009628~response to abiotic stimulus	6	8.21918	0.318933	NMA111, PBS2, YKE2, SPT23, GLK1, ARC18	54	344	4870	1.573	1	0.99178	99.6186
GOTERM_BP_FAT	GO:0009266~response to temperature stimulus	4	5.47945	0.422845	NMA111, YKE2, SPT23, GLK1	54	217	4870	1.6624	1	0.99611	99.9654
GOTERM_BP_FAT	GO:0034605~cellular response to heat	3	4.10959	0.592238	NMA111, YKE2, GLK1	54	181	4870	1.49478	1	0.998422	99.9998
GOTERM_BP_FAT	GO:0009408~response to heat	3	4.10959	0.655492	NMA111, YKE2, GLK1	54	203	4870	1.33279	1	0.999082	100
Annotation Cluster 18	Enrichment Score: 0.29092687165097636
Category	Term	Count	%	PValue	Genes	List Total	Pop Hits	Pop Total	Fold Enrichment	Bonferroni	Benjamini	FDR
GOTERM_MF_FAT	GO:0003700~transcription factor activity	4	5.47945	0.159721	STP1, DAL81, LYS14, GCN4	44	135	4190	2.82155	1	1	87.8513
GOTERM_BP_FAT	GO:0045944~positive regulation of transcription from RNA polymerase II promoter	3	4.10959	0.284966	STP1, SPT23, GCN4	54	97	4870	2.78923	1	0.991429	99.2276
GOTERM_MF_FAT	GO:0003677~DNA binding	8	10.9589	0.360096	EXO1, STP1, DAL81, SPT23, LYS14, GCN4, RAD16, MRE11	44	566	4190	1.34597	1	0.999969	99.5518
GOTERM_BP_FAT	GO:0045893~positive regulation of transcription, DNA-dependent	3	4.10959	0.434869	STP1, SPT23, GCN4	54	135	4870	2.00412	1	0.996107	99.9745
GOTERM_BP_FAT	GO:0051254~positive regulation of RNA metabolic process	3	4.10959	0.453494	STP1, SPT23, GCN4	54	140	4870	1.93254	1	0.996533	99.9843
GOTERM_MF_FAT	GO:0003702~RNA polymerase II transcription factor activity	3	4.10959	0.455905	STP1, DAL81, GCN4	44	149	4190	1.91733	1	0.999743	99.9372
GOTERM_MF_FAT	GO:0043565~sequence-specific DNA binding	4	5.47945	0.467151	DAL81, LYS14, GCN4, MRE11	44	246	4190	1.54841	1	0.999627	99.9512
GOTERM_MF_FAT	GO:0030528~transcription regulator activity	5	6.84932	0.520912	STP1, DAL81, SPT23, LYS14, GCN4	44	364	4190	1.30807	1	0.999445	99.9865
GOTERM_BP_FAT	GO:0006357~regulation of transcription from RNA polymerase II promoter	4	5.47945	0.554548	STP1, DAL81, SPT23, GCN4	54	264	4870	1.36644	1	0.998685	99.9992
GOTERM_BP_FAT	GO:0045941~positive regulation of transcription	3	4.10959	0.564062	STP1, SPT23, GCN4	54	172	4870	1.573	1	0.998776	99.9994
GOTERM_BP_FAT	GO:0010628~positive regulation of gene expression	3	4.10959	0.567258	STP1, SPT23, GCN4	54	173	4870	1.5639	1	0.998589	99.9995
GOTERM_BP_FAT	GO:0006355~regulation of transcription, DNA-dependent	6	8.21918	0.57231	STP1, DAL81, SPT23, LYS14, GCN4, MRE11	54	461	4870	1.17378	1	0.998439	99.9996
GOTERM_BP_FAT	GO:0045449~regulation of transcription	8	10.9589	0.585539	STP1, YCP4, DAL81, SPT23, LYS14, OTU1, GCN4, MRE11	54	657	4870	1.09815	1	0.998648	99.9997
GOTERM_BP_FAT	GO:0051252~regulation of RNA metabolic process	6	8.21918	0.590197	STP1, DAL81, SPT23, LYS14, GCN4, MRE11	54	470	4870	1.1513	1	0.998504	99.9998
GOTERM_BP_FAT	GO:0045935~positive regulation of nucleobase, nucleoside, nucleotide and nucleic acid metabolic process	3	4.10959	0.595287	STP1, SPT23, GCN4	54	182	4870	1.48657	1	0.998222	99.9998
GOTERM_BP_FAT	GO:0051173~positive regulation of nitrogen compound metabolic process	3	4.10959	0.595287	STP1, SPT23, GCN4	54	182	4870	1.48657	1	0.998222	99.9998
GOTERM_BP_FAT	GO:0010557~positive regulation of macromolecule biosynthetic process	3	4.10959	0.63058	STP1, SPT23, GCN4	54	194	4870	1.39462	1	0.998772	99.9999
GOTERM_BP_FAT	GO:0031328~positive regulation of cellular biosynthetic process	3	4.10959	0.641816	STP1, SPT23, GCN4	54	198	4870	1.36644	1	0.998912	100
GOTERM_BP_FAT	GO:0009891~positive regulation of biosynthetic process	3	4.10959	0.641816	STP1, SPT23, GCN4	54	198	4870	1.36644	1	0.998912	100
GOTERM_BP_FAT	GO:0010604~positive regulation of macromolecule metabolic process	3	4.10959	0.679085	STP1, SPT23, GCN4	54	212	4870	1.27621	1	0.999245	100
GOTERM_BP_FAT	GO:0006350~transcription	3	4.10959	0.988026	DAL81, LYS14, GCN4	54	559	4870	0.483999	1	1	100
Annotation Cluster 19	Enrichment Score: 0.2721019881952902
Category	Term	Count	%	PValue	Genes	List Total	Pop Hits	Pop Total	Fold Enrichment	Bonferroni	Benjamini	FDR
GOTERM_MF_FAT	GO:0003677~DNA binding	8	10.9589	0.360096	EXO1, STP1, DAL81, SPT23, LYS14, GCN4, RAD16, MRE11	44	566	4190	1.34597	1	0.999969	99.5518
GOTERM_MF_FAT	GO:0008270~zinc ion binding	7	9.58904	0.385224	STP1, VEL1, DAL81, ATP23, LYS14, OTU1, RAD16	44	488	4190	1.36596	1	0.99926	99.7241
GOTERM_MF_FAT	GO:0046914~transition metal ion binding	8	10.9589	0.535357	STP1, VEL1, DAL81, ATP23, LYS14, OTU1, RAD16, MRE11	44	665	4190	1.14559	1	0.999357	99.9907
GOTERM_BP_FAT	GO:0045449~regulation of transcription	8	10.9589	0.585539	STP1, YCP4, DAL81, SPT23, LYS14, OTU1, GCN4, MRE11	54	657	4870	1.09815	1	0.998648	99.9997
GOTERM_MF_FAT	GO:0046872~metal ion binding	9	12.3288	0.639679	EXO1, STP1, VEL1, DAL81, ATP23, LYS14, OTU1, RAD16, MRE11	44	830	4190	1.03258	1	0.999638	99.9996
GOTERM_MF_FAT	GO:0043169~cation binding	9	12.3288	0.668407	EXO1, STP1, VEL1, DAL81, ATP23, LYS14, OTU1, RAD16, MRE11	44	850	4190	1.00829	1	0.9996	99.9998
GOTERM_MF_FAT	GO:0043167~ion binding	9	12.3288	0.66981	EXO1, STP1, VEL1, DAL81, ATP23, LYS14, OTU1, RAD16, MRE11	44	851	4190	1.0071	1	0.999461	99.9999
Annotation Cluster 20	Enrichment Score: 0.2688670324206085
Category	Term	Count	%	PValue	Genes	List Total	Pop Hits	Pop Total	Fold Enrichment	Bonferroni	Benjamini	FDR
GOTERM_CC_FAT	GO:0005773~vacuole	4	5.47945	0.453773	YKL077W, ATG22, PER1, VPS34	49	237	4595	1.58271	1	0.991524	99.9217
GOTERM_CC_FAT	GO:0000324~fungal-type vacuole	3	4.10959	0.57003	YKL077W, PER1, VPS34	49	181	4595	1.55429	1	0.991722	99.9954
GOTERM_CC_FAT	GO:0000323~lytic vacuole	3	4.10959	0.57003	YKL077W, PER1, VPS34	49	181	4595	1.55429	1	0.991722	99.9954
GOTERM_CC_FAT	GO:0000322~storage vacuole	3	4.10959	0.57003	YKL077W, PER1, VPS34	49	181	4595	1.55429	1	0.991722	99.9954
Annotation Cluster 21	Enrichment Score: 0.18870545924254042
Category	Term	Count	%	PValue	Genes	List Total	Pop Hits	Pop Total	Fold Enrichment	Bonferroni	Benjamini	FDR
GOTERM_BP_FAT	GO:0007034~vacuolar transport	3	4.10959	0.381101	ATG22, VPS52, APM3	54	121	4870	2.236	1	0.995297	99.9048
GOTERM_CC_FAT	GO:0005794~Golgi apparatus	4	5.47945	0.46487	OCH1, VPS52, APM3, VPS34	49	241	4595	1.55644	1	0.985416	99.9386
GOTERM_BP_FAT	GO:0046907~intracellular transport	7	9.58904	0.664283	PBS2, ATG22, VPS52, RSN1, APM3, SOL2, CIK1	54	608	4870	1.03832	1	0.999154	100
GOTERM_BP_FAT	GO:0015031~protein transport	5	6.84932	0.810869	PBS2, ATG22, VPS52, APM3, VPS34	54	502	4870	0.898259	1	0.999909	100
GOTERM_BP_FAT	GO:0045184~establishment of protein localization	5	6.84932	0.854591	PBS2, ATG22, VPS52, APM3, VPS34	54	540	4870	0.835048	1	0.999976	100
GOTERM_BP_FAT	GO:0008104~protein localization	5	6.84932	0.904343	PBS2, ATG22, VPS52, APM3, VPS34	54	597	4870	0.75532	1	0.999997	100
Annotation Cluster 22	Enrichment Score: 0.133831499167186
Category	Term	Count	%	PValue	Genes	List Total	Pop Hits	Pop Total	Fold Enrichment	Bonferroni	Benjamini	FDR
GOTERM_BP_FAT	GO:0010558~negative regulation of macromolecule biosynthetic process	3	4.10959	0.698968	CHK1, YCP4, EAP1	54	220	4870	1.2298	1	0.999449	100
GOTERM_BP_FAT	GO:0031327~negative regulation of cellular biosynthetic process	3	4.10959	0.724674	CHK1, YCP4, EAP1	54	231	4870	1.17124	1	0.999619	100
GOTERM_BP_FAT	GO:0009890~negative regulation of biosynthetic process	3	4.10959	0.729149	CHK1, YCP4, EAP1	54	233	4870	1.16118	1	0.999623	100
GOTERM_BP_FAT	GO:0010605~negative regulation of macromolecule metabolic process	3	4.10959	0.789329	CHK1, YCP4, EAP1	54	263	4870	1.02873	1	0.999875	100
Annotation Cluster 23	Enrichment Score: 0.1170997898627311
Category	Term	Count	%	PValue	Genes	List Total	Pop Hits	Pop Total	Fold Enrichment	Bonferroni	Benjamini	FDR
GOTERM_CC_FAT	GO:0005856~cytoskeleton	4	5.47945	0.489497	HSL1, VPS52, CIK1, ARC18	49	250	4595	1.50041	1	0.98696	99.9648
GOTERM_CC_FAT	GO:0044430~cytoskeletal part	3	4.10959	0.712916	HSL1, CIK1, ARC18	49	235	4595	1.19713	1	0.997781	100
GOTERM_CC_FAT	GO:0043232~intracellular non-membrane-bounded organelle	7	9.58904	0.987203	YDR186C, HSL1, VPS52, MRPL37, CIK1, ARC18, SPO13	49	1120	4595	0.586097	1	1	100
GOTERM_CC_FAT	GO:0043228~non-membrane-bounded organelle	7	9.58904	0.987203	YDR186C, HSL1, VPS52, MRPL37, CIK1, ARC18, SPO13	49	1120	4595	0.586097	1	1	100
Annotation Cluster 24	Enrichment Score: 0.07223496291337247
Category	Term	Count	%	PValue	Genes	List Total	Pop Hits	Pop Total	Fold Enrichment	Bonferroni	Benjamini	FDR
GOTERM_BP_FAT	GO:0070271~protein complex biogenesis	3	4.10959	0.746453	YKE2, ATP23, BCS1	54	241	4870	1.12264	1	0.999722	100
GOTERM_BP_FAT	GO:0006461~protein complex assembly	3	4.10959	0.746453	YKE2, ATP23, BCS1	54	241	4870	1.12264	1	0.999722	100
GOTERM_BP_FAT	GO:0065003~macromolecular complex assembly	3	4.10959	0.939813	YKE2, ATP23, BCS1	54	400	4870	0.676389	1	1	100
GOTERM_BP_FAT	GO:0043933~macromolecular complex subunit organization	3	4.10959	0.98178	YKE2, ATP23, BCS1	54	519	4870	0.521302	1	1	100

## Sheet: REVIGO
Category	Term	PValue	Genes	List Total	Pop Hits	Pop Total	Fold Enrichment	Bonferroni	Benjamini	FDR
GOTERM_BP_FAT	GO:0000162	6.20435e-08	TRP2, TRP3, TRP4, TRP5, TRP1	54	5	4870	90.1852	3.25723e-05	3.25723e-05	8.99579e-05		GO:0000162	2.55519e-06
GOTERM_BP_FAT	GO:0046219	6.20435e-08	TRP2, TRP3, TRP4, TRP5, TRP1	54	5	4870	90.1852	3.25723e-05	3.25723e-05	8.99579e-05		GO:0042435	2.55519e-06
GOTERM_BP_FAT	GO:0042435	6.20435e-08	TRP2, TRP3, TRP4, TRP5, TRP1	54	5	4870	90.1852	3.25723e-05	3.25723e-05	8.99579e-05		GO:0046219	2.55519e-06
GOTERM_BP_FAT	GO:0046417	9.41659e-08	TRP2, TRP3, TRP4, TRP5, TRP1, ARO3	54	12	4870	45.0926	4.94359e-05	2.47183e-05	0.000136533		GO:0042434	5.44803e-05
GOTERM_BP_FAT	GO:0009073	9.41659e-08	TRP2, TRP3, TRP4, TRP5, TRP1, ARO3	54	12	4870	45.0926	4.94359e-05	2.47183e-05	0.000136533		GO:0006568	5.44803e-05
GOTERM_BP_FAT	GO:0009072	2.88308e-06	TRP2, TRP3, TRP4, TRP5, TRP1, ARO3	54	22	4870	24.596	0.00151247	0.000504413	0.00418015		GO:0042430	5.44803e-05
GOTERM_BP_FAT	GO:0043648	4.57727e-06	TRP2, TRP3, TRP4, TRP5, TRP1, ARO3	54	24	4870	22.5463	0.00240019	0.000600588	0.00663647		GO:0006586	5.44803e-05
GOTERM_BP_FAT	GO:0042430	5.80441e-06	TRP2, TRP3, TRP4, TRP5, TRP1	54	12	4870	37.5772	0.00304269	0.000609279	0.00841559		GO:0046417	5.44803e-05
GOTERM_BP_FAT	GO:0006568	5.80441e-06	TRP2, TRP3, TRP4, TRP5, TRP1	54	12	4870	37.5772	0.00304269	0.000609279	0.00841559		GO:0009073	5.44803e-05
GOTERM_BP_FAT	GO:0042434	5.80441e-06	TRP2, TRP3, TRP4, TRP5, TRP1	54	12	4870	37.5772	0.00304269	0.000609279	0.00841559		GO:0042401	7.05083e-05
GOTERM_BP_FAT	GO:0006586	5.80441e-06	TRP2, TRP3, TRP4, TRP5, TRP1	54	12	4870	37.5772	0.00304269	0.000609279	0.00841559		GO:0009072	0.000364689
GOTERM_BP_FAT	GO:0042401	8.3167e-06	TRP2, TRP3, TRP4, TRP5, TRP1	54	13	4870	34.6866	0.00435677	0.00072745	0.0120579		GO:0043648	0.000475042
GOTERM_BP_FAT	GO:0019438	6.21075e-05	TRP2, TRP3, TRP4, TRP5, TRP1, ARO3	54	40	4870	13.5278	0.0320816	0.00464738	0.0900131		GO:0042398	0.000604807
GOTERM_BP_FAT	GO:0042398	0.000156581	TRP2, TRP3, TRP4, TRP5, TRP1	54	26	4870	17.3433	0.0789229	0.0102238	0.22679		GO:0008652	0.00162073
GOTERM_BP_FAT	GO:0008652	0.000547156	TRP2, TRP3, TRP4, TRP5, LYS14, TRP1, ARO3, GCN4	54	134	4870	5.38419	0.24974	0.0314219	0.790408		GO:0006576	0.00172089
GOTERM_BP_FAT	GO:0006576	0.000633117	TRP2, TRP3, TRP4, TRP5, TRP1	54	37	4870	12.1872	0.282866	0.0327025	0.914056		GO:0045005	0.00182167
GOTERM_BP_FAT	GO:0009309	0.000775103	TRP2, TRP3, TRP4, TRP5, LYS14, TRP1, ARO3, GCN4	54	142	4870	5.08086	0.334414	0.0363315	1.11798		GO:0009309	0.00209568
GOTERM_BP_FAT	GO:0046394	0.00237038	TRP2, TRP3, TRP4, TRP5, LYS14, TRP1, ARO3, GCN4	54	172	4870	4.19466	0.712325	0.0986189	3.38241		GO:0019438	0.00215915
GOTERM_BP_FAT	GO:0016053	0.00237038	TRP2, TRP3, TRP4, TRP5, LYS14, TRP1, ARO3, GCN4	54	172	4870	4.19466	0.712325	0.0986189	3.38241		GO:0016053	0.00481186
GOTERM_BP_FAT	GO:0045005	0.00494577	CHK1, MMS1, MMS22	54	10	4870	27.0556	0.925947	0.181456	6.93644		GO:0046394	0.00481186
GOTERM_BP_FAT	GO:0006575	0.00674711	TRP2, TRP3, TRP4, TRP5, TRP1	54	70	4870	6.4418	0.971397	0.224211	9.34954		GO:0006575	0.0104694
GOTERM_BP_FAT	GO:0010529	0.00905368	SIC1, PBS2, MMS1, MMS22	54	40	4870	9.01852	0.99156	0.272631	12.3544		GO:0044271	0.0155604
GOTERM_BP_FAT	GO:0010526	0.00905368	SIC1, PBS2, MMS1, MMS22	54	40	4870	9.01852	0.99156	0.272631	12.3544		GO:0018130	0.0165897
GOTERM_BP_FAT	GO:0010525	0.0103607	SIC1, PBS2, MMS1, MMS22	54	42	4870	8.58907	0.995779	0.289462	14.0156		GO:0000725	0.0217474
GOTERM_BP_FAT	GO:0010528	0.0110532	SIC1, PBS2, MMS1, MMS22	54	43	4870	8.38932	0.997077	0.290538	14.8839		GO:0003700	0.0495329
GOTERM_BP_FAT	GO:0018130	0.0121911	TRP2, TRP3, TRP4, TRP5, TRP1	54	83	4870	5.43284	0.998403	0.300758	16.293
GOTERM_BP_FAT	GO:0044271	0.019997	TRP2, TRP3, TRP4, TRP5, ATP17, LYS14, TRP1, ARO3, GCN4	54	317	4870	2.56046	0.999975	0.427732	25.3887
GOTERM_CC_FAT	GO:0005933	0.0501989	OSH2, SKG3, PBS2, HSL1, RDI1, LTE1	49	194	4595	2.90027	0.999333	0.999333	45.621
GOTERM_BP_FAT	GO:0000725	0.0550273	MMS1, MMS22, MRE11	54	35	4870	7.73016	1	0.75707	55.9851
GOTERM_CC_FAT	GO:0005935	0.0714777	OSH2, SKG3, PBS2, HSL1, RDI1	49	151	4595	3.10515	0.999973	0.994833	58.4055
GOTERM_BP_FAT	GO:0033554	0.0781321	NMA111, CHK1, EXO1, PBS2, MMS1, YKE2, MMS22, GLK1, GCN4, RAD16, MRE11	54	562	4870	1.76519	1	0.856495	69.2585
GOTERM_BP_FAT	GO:0007242	0.116004	CHK1, PBS2, RDI1, VPS34, LTE1	54	172	4870	2.62166	1	0.940066	83.267
GOTERM_BP_FAT	GO:0030029	0.119265	PBS2, VPS52, RDI1, ARC18	54	111	4870	3.24992	1	0.937843	84.14
GOTERM_BP_FAT	GO:0051726	0.127164	CHK1, SIC1, HSL1, LTE1, SPO13	54	178	4870	2.53329	1	0.942511	86.0821
GOTERM_BP_FAT	GO:0051321	0.150792	EXO1, CIK1, MMS22, SPO13, MRE11	54	190	4870	2.37329	1	0.95834	90.6511
GOTERM_BP_FAT	GO:0007015	0.153277	PBS2, RDI1, ARC18	54	64	4870	4.22743	1	0.955827	91.0399
GOTERM_MF_FAT	GO:0004672	0.159721	CHK1, PBS2, HSL1, VPS34	44	135	4190	2.82155	1	1	87.8513
GOTERM_MF_FAT	GO:0003700	0.159721	STP1, DAL81, LYS14, GCN4	44	135	4190	2.82155	1	1	87.8513
GOTERM_MF_FAT	GO:0005083	0.186551	RDI1, LTE1, TUS1	44	77	4190	3.71015	1	1	91.8
GOTERM_BP_FAT	GO:0006468	0.18905	CHK1, PBS2, HSL1, VPS34	54	138	4870	2.61406	1	0.97445	95.2083
GOTERM_CC_FAT	GO:0005743	0.189445	COQ4, ATP17, SYM1, ATP23, BCS1	49	217	4595	2.16073	1	0.999952	91.6623
GOTERM_BP_FAT	GO:0006892	0.19216	VPS52, RSN1, APM3	54	74	4870	3.65616	1	0.973053	95.468
GOTERM_BP_FAT	GO:0016310	0.19582	CHK1, PBS2, HSL1, ATP17, VPS34	54	211	4870	2.13709	1	0.971997	95.7567
GOTERM_BP_FAT	GO:0006974	0.206025	CHK1, EXO1, MMS1, MMS22, RAD16, MRE11	54	290	4870	1.8659	1	0.974531	96.474
GOTERM_CC_FAT	GO:0019866	0.211142	COQ4, ATP17, SYM1, ATP23, BCS1	49	227	4595	2.06554	1	0.999779	93.9513
GOTERM_CC_FAT	GO:0031966	0.228226	COQ4, ERG6, ATP17, SYM1, ATP23, BCS1	49	314	4595	1.79189	1	0.999362	95.3313
GOTERM_CC_FAT	GO:0030427	0.22901	OSH2, SKG3, PBS2, HSL1, RDI1	49	235	4595	1.99522	1	0.997878	95.3871
GOTERM_BP_FAT	GO:0007049	0.236451	CHK1, EXO1, SIC1, HSL1, YKE2, CIK1, MMS22, LTE1, SPO13, MRE11	54	627	4870	1.43836	1	0.984481	97.9991
GOTERM_CC_FAT	GO:0001950	0.237959	YCP4, RDI1, GLK1	49	89	4595	3.16097	1	0.995965	95.9821
GOTERM_CC_FAT	GO:0000267	0.24038	VEL1, YCP4, RDI1, CHS1, GLK1	49	240	4595	1.95366	1	0.992404	96.1305
GOTERM_BP_FAT	GO:0006261	0.248405	CHK1, MMS1, MMS22	54	88	4870	3.07449	1	0.986204	98.4083
GOTERM_MF_FAT	GO:0070011	0.258307	NMA111, ATP23, OTU1, YPS1	44	172	4190	2.21459	1	1	97.3208
GOTERM_BP_FAT	GO:0006281	0.280968	EXO1, MMS1, MMS22, RAD16, MRE11	54	247	4870	1.82561	1	0.991855	99.1625
GOTERM_BP_FAT	GO:0045944	0.284966	STP1, SPT23, GCN4	54	97	4870	2.78923	1	0.991429	99.2276
GOTERM_MF_FAT	GO:0008233	0.28649	NMA111, ATP23, OTU1, YPS1	44	182	4190	2.09291	1	0.999999	98.3243
GOTERM_CC_FAT	GO:0005740	0.288623	COQ4, ERG6, ATP17, SYM1, ATP23, BCS1	49	344	4595	1.63562	1	0.995361	98.2193
GOTERM_BP_FAT	GO:0009057	0.292053	NMA111, EXO1, MMS1, YCP4, OTU1, GLK1, RAD16, MRE11	54	496	4870	1.4546	1	0.991535	99.3314
GOTERM_CC_FAT	GO:0031090	0.304976	COQ4, ERG6, ATP17, ATG22, SYM1, SPT23, PER1, ATP23, VPS34, BCS1	49	701	4595	1.33774	1	0.994293	98.6476
GOTERM_BP_FAT	GO:0006310	0.305818	EXO1, MMS1, MMS22, MRE11	54	178	4870	2.02663	1	0.992655	99.4971
GOTERM_CC_FAT	GO:0005886	0.307485	OSH2, SKG3, STP1, APM3, TAT1, CHS1, YPS1	49	439	4595	1.49528	1	0.991289	98.7042
GOTERM_MF_FAT	GO:0030695	0.308512	RDI1, LTE1, TUS1	44	109	4190	2.62093	1	0.999994	98.8537
GOTERM_BP_FAT	GO:0022403	0.309093	SIC1, HSL1, CIK1, MMS22, LTE1, SPO13, MRE11	54	422	4870	1.49596	1	0.992195	99.5304
GOTERM_BP_FAT	GO:0030036	0.317375	PBS2, RDI1, ARC18	54	105	4870	2.57672	1	0.992471	99.6057
GOTERM_BP_FAT	GO:0009628	0.318933	NMA111, PBS2, YKE2, SPT23, GLK1, ARC18	54	344	4870	1.573	1	0.99178	99.6186
GOTERM_BP_FAT	GO:0051327	0.323914	CIK1, MMS22, SPO13, MRE11	54	184	4870	1.96055	1	0.991597	99.6571
GOTERM_BP_FAT	GO:0007126	0.323914	CIK1, MMS22, SPO13, MRE11	54	184	4870	1.96055	1	0.991597	99.6571
GOTERM_MF_FAT	GO:0004175	0.346533	NMA111, ATP23, YPS1	44	119	4190	2.40069	1	0.99999	99.4222
GOTERM_BP_FAT	GO:0019953	0.356012	CSN9, CIK1, CCW12, CHS1, MRE11	54	277	4870	1.62789	1	0.994757	99.8306
GOTERM_MF_FAT	GO:0003677	0.360096	EXO1, STP1, DAL81, SPT23, LYS14, GCN4, RAD16, MRE11	44	566	4190	1.34597	1	0.999969	99.5518
GOTERM_CC_FAT	GO:0005626	0.365421	YCP4, RDI1, CHS1, GLK1	49	206	4595	1.82088	1	0.9954	99.539
GOTERM_CC_FAT	GO:0005624	0.365421	YCP4, RDI1, CHS1, GLK1	49	206	4595	1.82088	1	0.9954	99.539
GOTERM_BP_FAT	GO:0000747	0.373249	CSN9, CIK1, CCW12	54	119	4870	2.27358	1	0.995707	99.8857
GOTERM_CC_FAT	GO:0005774	0.373449	ATG22, PER1, VPS34	49	124	4595	2.26876	1	0.993945	99.6034
GOTERM_BP_FAT	GO:0006796	0.373686	CHK1, PBS2, HSL1, ATP17, VPS34	54	284	4870	1.58777	1	0.995205	99.8869
GOTERM_MF_FAT	GO:0060589	0.380221	RDI1, LTE1, TUS1	44	128	4190	2.23189	1	0.999942	99.6957
GOTERM_BP_FAT	GO:0007034	0.381101	ATG22, VPS52, APM3	54	121	4870	2.236	1	0.995297	99.9048
GOTERM_MF_FAT	GO:0004674	0.383924	CHK1, PBS2, HSL1	44	129	4190	2.21459	1	0.999628	99.717
GOTERM_MF_FAT	GO:0008270	0.385224	STP1, VEL1, DAL81, ATP23, LYS14, OTU1, RAD16	44	488	4190	1.36596	1	0.99926	99.7241
GOTERM_BP_FAT	GO:0006793	0.386303	CHK1, PBS2, HSL1, ATP17, VPS34	54	289	4870	1.5603	1	0.995205	99.9158
GOTERM_BP_FAT	GO:0000746	0.396687	CSN9, CIK1, CCW12	54	125	4870	2.16444	1	0.995038	99.9342
GOTERM_CC_FAT	GO:0044437	0.399705	ATG22, PER1, VPS34	49	131	4595	2.14753	1	0.992023	99.761
GOTERM_BP_FAT	GO:0044265	0.415219	EXO1, MMS1, YCP4, OTU1, GLK1, RAD16, MRE11	54	475	4870	1.32904	1	0.996006	99.9582
GOTERM_CC_FAT	GO:0009898	0.421823	SKG3, STP1, APM3	49	137	4595	2.05348	1	0.989708	99.8467
GOTERM_BP_FAT	GO:0009266	0.422845	NMA111, YKE2, SPT23, GLK1	54	217	4870	1.6624	1	0.99611	99.9654
GOTERM_BP_FAT	GO:0007010	0.4346	PBS2, RDI1, CIK1, ARC18	54	221	4870	1.63231	1	0.996477	99.9743
GOTERM_BP_FAT	GO:0045893	0.434869	STP1, SPT23, GCN4	54	135	4870	2.00412	1	0.996107	99.9745
GOTERM_BP_FAT	GO:0000278	0.436453	SIC1, HSL1, YKE2, CIK1, LTE1	54	309	4870	1.45931	1	0.995807	99.9755
GOTERM_BP_FAT	GO:0051254	0.453494	STP1, SPT23, GCN4	54	140	4870	1.93254	1	0.996533	99.9843
GOTERM_CC_FAT	GO:0005773	0.453773	YKL077W, ATG22, PER1, VPS34	49	237	4595	1.58271	1	0.991524	99.9217
GOTERM_MF_FAT	GO:0003702	0.455905	STP1, DAL81, GCN4	44	149	4190	1.91733	1	0.999743	99.9372
GOTERM_CC_FAT	GO:0044429	0.46218	COQ4, ERG6, ATP17, SYM1, MRPL37, ATP23, BCS1	49	519	4595	1.26479	1	0.987767	99.9349
GOTERM_CC_FAT	GO:0005794	0.46487	OCH1, VPS52, APM3, VPS34	49	241	4595	1.55644	1	0.985416	99.9386
GOTERM_MF_FAT	GO:0043565	0.467151	DAL81, LYS14, GCN4, MRE11	44	246	4190	1.54841	1	0.999627	99.9512
GOTERM_BP_FAT	GO:0006260	0.478996	CHK1, MMS1, MMS22	54	147	4870	1.84051	1	0.997534	99.9922
GOTERM_CC_FAT	GO:0005856	0.489497	HSL1, VPS52, CIK1, ARC18	49	250	4595	1.50041	1	0.98696	99.9648
GOTERM_BP_FAT	GO:0000279	0.500016	CIK1, MMS22, LTE1, SPO13, MRE11	54	335	4870	1.34605	1	0.997678	99.9957
GOTERM_MF_FAT	GO:0005524	0.511131	CHK1, PBS2, HSL1, VPS34, GLK1, BCS1, RAD16, EAP1	44	651	4190	1.17023	1	0.999759	99.9828
GOTERM_MF_FAT	GO:0032559	0.514614	CHK1, PBS2, HSL1, VPS34, GLK1, BCS1, RAD16, EAP1	44	653	4190	1.16664	1	0.999612	99.9842
GOTERM_MF_FAT	GO:0030528	0.520912	STP1, DAL81, SPT23, LYS14, GCN4	44	364	4190	1.30807	1	0.999445	99.9865
GOTERM_BP_FAT	GO:0022402	0.524389	SIC1, HSL1, CIK1, MMS22, LTE1, SPO13, MRE11	54	530	4870	1.19113	1	0.998332	99.9979
GOTERM_MF_FAT	GO:0046914	0.535357	STP1, VEL1, DAL81, ATP23, LYS14, OTU1, RAD16, MRE11	44	665	4190	1.14559	1	0.999357	99.9907
GOTERM_BP_FAT	GO:0007059	0.541234	CIK1, MMS22, SPO13	54	165	4870	1.63973	1	0.998487	99.9988
GOTERM_BP_FAT	GO:0006357	0.554548	STP1, DAL81, SPT23, GCN4	54	264	4870	1.36644	1	0.998685	99.9992
GOTERM_CC_FAT	GO:0031967	0.555102	COQ4, ERG6, ATP17, SYM1, ATP23, BCS1	49	471	4595	1.19459	1	0.991704	99.9931
GOTERM_CC_FAT	GO:0031975	0.555102	COQ4, ERG6, ATP17, SYM1, ATP23, BCS1	49	471	4595	1.19459	1	0.991704	99.9931
GOTERM_BP_FAT	GO:0045941	0.564062	STP1, SPT23, GCN4	54	172	4870	1.573	1	0.998776	99.9994
GOTERM_BP_FAT	GO:0006259	0.566266	CHK1, EXO1, MMS1, MMS22, RAD16, MRE11	54	458	4870	1.18147	1	0.998699	99.9995
GOTERM_BP_FAT	GO:0010628	0.567258	STP1, SPT23, GCN4	54	173	4870	1.5639	1	0.998589	99.9995
GOTERM_BP_FAT	GO:0030163	0.567337	NMA111, YCP4, OTU1, GLK1, RAD16	54	364	4870	1.23881	1	0.998448	99.9995
GOTERM_CC_FAT	GO:0000324	0.57003	YKL077W, PER1, VPS34	49	181	4595	1.55429	1	0.991722	99.9954
GOTERM_CC_FAT	GO:0000323	0.57003	YKL077W, PER1, VPS34	49	181	4595	1.55429	1	0.991722	99.9954
GOTERM_CC_FAT	GO:0000322	0.57003	YKL077W, PER1, VPS34	49	181	4595	1.55429	1	0.991722	99.9954
GOTERM_BP_FAT	GO:0006355	0.57231	STP1, DAL81, SPT23, LYS14, GCN4, MRE11	54	461	4870	1.17378	1	0.998439	99.9996
GOTERM_MF_FAT	GO:0030554	0.582531	CHK1, PBS2, HSL1, VPS34, GLK1, BCS1, RAD16, EAP1	44	693	4190	1.0993	1	0.999633	99.9975
GOTERM_CC_FAT	GO:0044459	0.585113	SKG3, STP1, APM3	49	186	4595	1.51251	1	0.99181	99.997
GOTERM_BP_FAT	GO:0045449	0.585539	STP1, YCP4, DAL81, SPT23, LYS14, OTU1, GCN4, MRE11	54	657	4870	1.09815	1	0.998648	99.9997
GOTERM_BP_FAT	GO:0006508	0.587263	NMA111, ATP23, OTU1, YPS1, RAD16	54	373	4870	1.20892	1	0.998561	99.9997
GOTERM_MF_FAT	GO:0001883	0.587468	CHK1, PBS2, HSL1, VPS34, GLK1, BCS1, RAD16, EAP1	44	696	4190	1.09457	1	0.999498	99.9978
GOTERM_BP_FAT	GO:0051252	0.590197	STP1, DAL81, SPT23, LYS14, GCN4, MRE11	54	470	4870	1.1513	1	0.998504	99.9998
GOTERM_BP_FAT	GO:0034605	0.592238	NMA111, YKE2, GLK1	54	181	4870	1.49478	1	0.998422	99.9998
GOTERM_BP_FAT	GO:0016192	0.593794	OSH2, VPS52, RSN1, APM3, LTE1	54	376	4870	1.19927	1	0.998324	99.9998
GOTERM_BP_FAT	GO:0045935	0.595287	STP1, SPT23, GCN4	54	182	4870	1.48657	1	0.998222	99.9998
GOTERM_BP_FAT	GO:0051173	0.595287	STP1, SPT23, GCN4	54	182	4870	1.48657	1	0.998222	99.9998
GOTERM_MF_FAT	GO:0001882	0.595639	CHK1, PBS2, HSL1, VPS34, GLK1, BCS1, RAD16, EAP1	44	701	4190	1.08676	1	0.999376	99.9983
GOTERM_BP_FAT	GO:0048193	0.601334	VPS52, RSN1, APM3	54	184	4870	1.47041	1	0.998258	99.9998
GOTERM_CC_FAT	GO:0005739	0.61364	COQ4, ERG6, YCP4, ATP17, SYM1, MNE1, MRPL37, ATP23, BCS1, ARC18, ARO3, MRE11	49	1094	4595	1.02862	1	0.993272	99.9987
GOTERM_BP_FAT	GO:0051276	0.617239	EXO1, CIK1, MMS22, SPO13, RAD16	54	387	4870	1.16518	1	0.998567	99.9999
GOTERM_BP_FAT	GO:0010557	0.63058	STP1, SPT23, GCN4	54	194	4870	1.39462	1	0.998772	99.9999
GOTERM_MF_FAT	GO:0046872	0.639679	EXO1, STP1, VEL1, DAL81, ATP23, LYS14, OTU1, RAD16, MRE11	44	830	4190	1.03258	1	0.999638	99.9996
GOTERM_BP_FAT	GO:0031328	0.641816	STP1, SPT23, GCN4	54	198	4870	1.36644	1	0.998912	100
GOTERM_BP_FAT	GO:0009891	0.641816	STP1, SPT23, GCN4	54	198	4870	1.36644	1	0.998912	100
GOTERM_BP_FAT	GO:0009408	0.655492	NMA111, YKE2, GLK1	54	203	4870	1.33279	1	0.999082	100
GOTERM_BP_FAT	GO:0046907	0.664283	PBS2, ATG22, VPS52, RSN1, APM3, SOL2, CIK1	54	608	4870	1.03832	1	0.999154	100
GOTERM_MF_FAT	GO:0032553	0.66714	CHK1, PBS2, HSL1, VPS34, GLK1, BCS1, RAD16, EAP1	44	747	4190	1.01984	1	0.999711	99.9998
GOTERM_MF_FAT	GO:0032555	0.66714	CHK1, PBS2, HSL1, VPS34, GLK1, BCS1, RAD16, EAP1	44	747	4190	1.01984	1	0.999711	99.9998
GOTERM_MF_FAT	GO:0043169	0.668407	EXO1, STP1, VEL1, DAL81, ATP23, LYS14, OTU1, RAD16, MRE11	44	850	4190	1.00829	1	0.9996	99.9998
GOTERM_MF_FAT	GO:0043167	0.66981	EXO1, STP1, VEL1, DAL81, ATP23, LYS14, OTU1, RAD16, MRE11	44	851	4190	1.0071	1	0.999461	99.9999
GOTERM_BP_FAT	GO:0010604	0.679085	STP1, SPT23, GCN4	54	212	4870	1.27621	1	0.999245	100
GOTERM_BP_FAT	GO:0010558	0.698968	CHK1, YCP4, EAP1	54	220	4870	1.2298	1	0.999449	100
GOTERM_CC_FAT	GO:0044430	0.712916	HSL1, CIK1, ARC18	49	235	4595	1.19713	1	0.997781	100
GOTERM_MF_FAT	GO:0017076	0.72319	CHK1, PBS2, HSL1, VPS34, GLK1, BCS1, RAD16, EAP1	44	787	4190	0.968003	1	0.999769	100
GOTERM_BP_FAT	GO:0031327	0.724674	CHK1, YCP4, EAP1	54	231	4870	1.17124	1	0.999619	100
GOTERM_BP_FAT	GO:0009890	0.729149	CHK1, YCP4, EAP1	54	233	4870	1.16118	1	0.999623	100
GOTERM_MF_FAT	GO:0000166	0.730779	CHK1, PBS2, HSL1, YCP4, VPS34, GLK1, BCS1, RAD16, EAP1	44	897	4190	0.955458	1	0.999733	100
GOTERM_BP_FAT	GO:0070271	0.746453	YKE2, ATP23, BCS1	54	241	4870	1.12264	1	0.999722	100
GOTERM_BP_FAT	GO:0006461	0.746453	YKE2, ATP23, BCS1	54	241	4870	1.12264	1	0.999722	100
GOTERM_BP_FAT	GO:0044257	0.746713	YCP4, OTU1, GLK1, RAD16	54	351	4870	1.02775	1	0.999697	100
GOTERM_BP_FAT	GO:0010605	0.789329	CHK1, YCP4, EAP1	54	263	4870	1.02873	1	0.999875	100
GOTERM_BP_FAT	GO:0015031	0.810869	PBS2, ATG22, VPS52, APM3, VPS34	54	502	4870	0.898259	1	0.999909	100
GOTERM_BP_FAT	GO:0045184	0.854591	PBS2, ATG22, VPS52, APM3, VPS34	54	540	4870	0.835048	1	0.999976	100
GOTERM_BP_FAT	GO:0008104	0.904343	PBS2, ATG22, VPS52, APM3, VPS34	54	597	4870	0.75532	1	0.999997	100
GOTERM_BP_FAT	GO:0065003	0.939813	YKE2, ATP23, BCS1	54	400	4870	0.676389	1	1	100
GOTERM_BP_FAT	GO:0043933	0.98178	YKE2, ATP23, BCS1	54	519	4870	0.521302	1	1	100
GOTERM_CC_FAT	GO:0043232	0.987203	YDR186C, HSL1, VPS52, MRPL37, CIK1, ARC18, SPO13	49	1120	4595	0.586097	1	1	100
GOTERM_CC_FAT	GO:0043228	0.987203	YDR186C, HSL1, VPS52, MRPL37, CIK1, ARC18, SPO13	49	1120	4595	0.586097	1	1	100
GOTERM_BP_FAT	GO:0006350	0.988026	DAL81, LYS14, GCN4	54	559	4870	0.483999	1	1	100
